# Supplementary material for: Contribution of Psychosocial Factors to the Association between Socioeconomic Position and Takeaway Food Consumption
Source: PLoS One. 2014 Sep 30;9(9):e108799. doi: 10.1371/journal.pone.0108799 (PMC4182602; doi:10.1371/journal.pone.0108799)
Supplement: Data S1 — Supporting data. (DAT) [file pone.0108799.s001.dat]

  1   6   6 2  55  1 17  5 4  2  2  2  1  2  2 3    -1    -1    -1  1  0  0 0
  2   1   4 2  62  3 20  4 5  4  1  1  1  1  4 3    -2    -0    -0  0  0  1 0
  4   0  11 1  61  1 17  5 5  5  1  1  1  1  1 1    -1     1    -3  1  0  0 0
  6   0   4 2  57  2 19  5 5  5  2  2  1  2  4 2    -1     1    -0  0  1  0 0
  7  14  21 1  61  3 14  5 4  5  1  1  2  2  2 1    -1     0    -2  0  0  1 0
  9   3   2 1  61  2 18  5 5  5  1  1  1  1  1 1    -1     1    -3  0  1  0 0
 12  15  17 1  62  3 15  4 4  4  2  2  1  2  4 3    -1    -1     0  0  0  1 0
 14  12   2 1  64  1 19  4 4  4  2  2  1  2  4 3    -1    -1     0  1  0  0 0
 15  18   8 1  65  3 16  4 4  4  2  2  2  3  4 3    -0    -1     1  0  0  1 0
 16  26  24 1  62  1 18  5 5  4  3  2  2  4  4 3     0     0     1  1  0  0 0
 17   5   0 1  58  2  9  4 3  4  2  2  2  1  4 1    -0    -1    -1  0  1  0 0
 18  12  19 2  59  2 16  5 5  5  4  2  2  5  5 2     0     1     1  0  1  0 0
 19   .   . 2  67  1  .  . .  .  .  .  .  .  . .     .     .     .  .  .  . 1
 20   3   6 2  60  4 20  5 5  5  1  1  1  2  4 3    -2     1     0  0  0  0 0
 21  17   9 2  62  1 20  4 3  4  2  2  2  3  4 3    -1    -1     1  1  0  0 0
 23  14  13 2  59  1 20  5 4  4  2  2  2  4  4 3    -0    -0     1  1  0  0 0
 25   .   . 2  65  1 17  . .  .  .  .  .  .  . .     .     .     .  .  .  . 1
 26  19  39 2  54  1 19  5 3  4  2  2  1  4  4 3    -1    -1     1  1  0  0 0
 27  14   2 2  61  2 14  4 4  5  2  2  2  2  4 2    -0    -0    -0  0  1  0 0
 29   .   . 1  49  .  .  . .  .  .  .  .  .  . .     .     .     .  .  .  . 1
 30  22  13 2  61  1 10  4 2  2  3  4  2  2  4 3     1    -3     0  1  0  0 0
 31   .   . 2  63  1  .  . .  .  .  .  .  .  . .     .     .     .  .  .  . 1
 34  38  21 1  51  1  .  . .  .  .  .  .  .  . .     .     .     .  .  .  . 1
 35   8  13 2  55  2 19  5 3  3  2  2  2  2  4 3    -1    -1     0  0  1  0 0
 37  18  11 1  64  1 11  5 5  5  3  2  4  3  2 3     1     1    -1  1  0  0 0
 38  15  26 1  48  3 19  5 5  4  5  1  1  2  4 3     0     0     0  0  0  1 0
 39   .   . 1  63  1  .  . .  .  .  .  .  .  . .     .     .     .  .  .  . 1
 40   5   6 1  60  3 15  5 5  5  3  3  2  2  2 2     1     1    -2  0  0  1 0
 41   8   4 2  61  4 17  5 5  5  2  2  1  2  4 3    -1     1     0  0  0  0 0
 43  20  13 1  50  1 17  4 4  4  2  2  2  2  4 3    -0    -1     0  1  0  0 0
 44  13  21 2  59  2 17  5 2  4  1  1  1  1  4 2    -2    -1    -1  0  1  0 0
 45   3   2 2  54  1 18  5 5  5  1  1  1  1  1 1    -1     1    -3  1  0  0 0
 48  10   8 2  60  4 20  4 5  5  2  4  4  2  2 1     2     1    -2  0  0  0 0
 49  18  17 2  53  2 20  5 5  5  1  1  1  2  4 3    -2     1     0  0  1  0 0
 50   0   8 2  59  4 19  5 5  5  2  2  2  2  2 2     0     1    -1  0  0  0 0
 51   5   6 2  49  1 18  5 5  5  2  3  1  1  4 1    -0     1    -2  1  0  0 0
 52   3   8 2  61  4 19  5 5  4  4  2  2  4  4 3     0     0     1  0  0  0 0
 53   .   . 2  62  3  .  . .  .  .  .  .  .  . .     .     .     .  .  .  . 1
 54   8   6 2  54  4 20  5 5  5  1  2  1  2  4 3    -1     1     0  0  0  0 0
 57   .   . 2  60  1  .  . .  .  .  .  .  .  . .     .     .     .  .  .  . 1
 60  19   8 2  60  1 19  4 4  4  2  2  2  4  4 2    -0    -1     0  1  0  0 0
 61   5  15 2   .  . 14  . .  .  .  .  .  .  . .     .     .     .  .  .  . 1
 62   6  19 1  64  4 19  5 5  4  4  4  3  4  2 3     2     1    -0  0  0  0 0
 63  19   8 1  55  1 17  5 4  4  3  2  2  2  2 3     0    -0    -1  1  0  0 0
 64   9  23 2  59  1 16  5 5  4  5  1  1  4  4 3     0     0     1  1  0  0 0
 65   9   4 1  57  4 20  4 4  4  2  2  2  2  2 3    -0    -1    -1  0  0  0 0
 66  15  19 2  55  4 19  4 5  5  1  1  1  1  4 3    -2     0    -0  0  0  0 0
 71  22  34 2  60  1 18  4 4  4  2  2  2  2  2 3    -0    -1    -1  1  0  0 0
 75  36  51 2  41  3 19  4 4  4  3  2  4  4  2 3     1    -1    -0  0  0  1 0
 77  15   2 1  58  2 15  . .  .  .  .  .  .  . .     .     .     .  .  .  . 1
 78   6  15 2  64  4 19  4 5  5  3  2  1  3  4 3    -0     0     1  0  0  0 0
 79   6   4 1  62  4 16  4 4  4  3  2  1  2  3 2    -0    -1    -1  0  0  0 0
 80  18  17 1  56  1 19  5 5  5  1  1  1  1  4 1    -1     1    -1  1  0  0 0
 83   6   6 2  57  1 19  5 5  5  2  2  1  4  2 3    -0     1     0  1  0  0 0
 84  15  17 1  49  2  4  4 3  5  1  1  1  3  1 3    -1    -1    -1  0  1  0 0
 85  19  23 1  55  2 20  4 4  4  4  4  3  2  4 3     2    -1    -0  0  1  0 0
 86  20   0 1  39  1  7  3 2  2  3  3  2  2  4 3     0    -3     0  1  0  0 0
 87   5   2 1  53  2 19  4 4  4  4  2  2  2  4 3     0    -1     0  0  1  0 0
 88  19  24 2  52  1 16  5 5  5  2  2  2  2  4 3    -0     1     0  1  0  0 0
 89  12   4 1  60  1 20  5 4  4  1  1  1  1  2 2    -1    -0    -2  1  0  0 0
 90   5   4 2  57  4 18  5 5  5  2  1  1  2  2 4    -1     1    -0  0  0  0 0
 94  17  26 1  50  1 15  5 4  4  2  2  2  2  4 3    -0    -0     0  1  0  0 0
 97  12   9 1  58  3 11  4 4  4  2  2  3  4  4 3    -0    -1     1  0  0  1 0
 98   .   . 2  52  4  .  . .  .  .  .  .  .  . .     .     .     .  .  .  . 1
100  22   9 1  61  1 16  5 5  4  4  4  4  3  3 2     2     1    -1  1  0  0 0
103  17   6 1  43  1 19  4 4  4  4  2  2  2  5 3     0    -1     1  1  0  0 0
104  17   9 1  49  4 20  2 4  2  4  4  2  4  4 3     1    -3     1  0  0  0 0
105   5   9 2  59  1 17  5 5  5  4  3  1  3  4 3     1     1     1  1  0  0 0
107   9  13 1  57  3 14  5 4  4  5  5  5  5  5 3     3     0     1  0  0  1 0
111  22   8 1  49  1 19  5 4  4  3  2  2  4  4 4    -0    -0     2  1  0  0 0
112   8   6 2  46  1 14  5 4  4  2  2  1  3  5 3    -1    -0     1  1  0  0 0
114  27  13 2  49  1 18  5 5  5  2  1  1  2  4 3    -1     1     0  1  0  0 0
116  10  38 2  60  2 14  5 4  4  2  2  2  2  4 2    -0    -0    -0  0  1  0 0
117  13   9 1  50  2 20  5 5  4  4  2  2  3  4 2     1     0    -0  0  1  0 0
119  15  19 1  54  1 15  5 5  5  5  3  2  2  1 2     2     1    -2  1  0  0 0
120   .   . 2  42  1  .  . .  .  .  .  .  .  . .     .     .     .  .  .  . 1
121   8   8 2  59  1 20  5 5  5  1  1  1  5  5 1    -2     1     1  1  0  0 0
126  13  11 1  54  3 18  5 4  5  2  2  2  2  4 3    -0     0     0  0  0  1 0
127  12   8 2  52  4 19  5 5  5  2  2  2  2  2 3    -0     1    -1  0  0  0 0
128  12  15 2  63  1 18  5 5  4  4  4  4  2  4 3     2     0    -0  1  0  0 0
129   6   6 2  56  4 17  5 4  5  4  3  1  4  4 3     0     1     1  0  0  0 0
131   5   0 1  56  4 19  4 5  4  3  2  2  3  2 3     0    -0    -0  0  0  0 0
133  12   4 2  63  1 17  4 4  4  2  2  2  2  4 3    -0    -1     0  1  0  0 0
135   3  11 2  52  2 19  5 5  5  2  1  1  2  2 2    -1     1    -1  0  1  0 0
136  14  26 1  47  3 15  4 5  5  1  1  1  3  2 2    -1     0    -1  0  0  1 0
139   5   4 2  61  4 19  4 4  5  4  4  2  4  4 3     1     0     1  0  0  0 0
140  12  13 1  56  4 19  5 5  5  2  2  1  2  4 3    -1     1     0  0  0  0 0
141   9  15 2  46  1 20  . .  .  .  .  .  .  . .     .     .     .  .  .  . 1
142   8   4 2  50  4 20  5 5  5  3  2  1  1  4 3    -0     1    -0  0  0  0 0
144  10  36 1  62  3 16  5 5  5  2  2  2  2  4 3    -0     1     0  0  0  1 0
145   .   . 2  54  2 18  . .  .  .  .  .  .  . .     .     .     .  .  .  . 1
147  15   8 1  51  4 17  4 4  4  2  3  2  2  2 3     0    -1    -1  0  0  0 0
148  19  26 2  50  3 19  5 5  5  2  2  2  2  5 4    -1     1     1  0  0  1 0
149  22  32 1  39  1 15  4 4  4  4  4  2  3  3 3     1    -1    -0  1  0  0 0
150  26  32 2  40  1 13  . .  .  .  .  .  .  . .     .     .     .  .  .  . 1
151   1   8 2  60  4 16  1 4  4  1  1  1  1  1 1    -1    -2    -3  0  0  0 0
153   4  24 2  52  3 18  5 4  4  4  4  2  2  2 2     2     0    -2  0  0  1 0
154   6   6 1  47  2 13  5 5  5  2  4  3  4  5 3     1     1     1  0  1  0 0
156  12   6 1  57  1 19  4 4  4  2  4  4  2  2 2     2    -1    -2  1  0  0 0
159   .   . 2  54  4  .  . .  .  .  .  .  .  . .     .     .     .  .  .  . 1
161  17  30 1  44  3 19  5 5  5  2  2  2  2  2 2     0     1    -1  0  0  1 0
162  10   2 2  51  4 20  4 4  4  2  2  2  4  4 3    -0    -1     1  0  0  0 0
163   9  23 2  54  4 20  5 5  5  2  2  1  2  4 3    -1     1     0  0  0  0 0
165  10   2 1  55  2 16  4 5  5  2  2  2  2  4 3    -0     0     0  0  1  0 0
168  23  13 1  58  4 18  5 5  5  2  2  1  4  4 3    -1     1     1  0  0  0 0
171  20  13 2  48  1 19  5 5  5  2  2  2  2  2 3    -0     1    -1  1  0  0 0
172   1   0 1  58  4 20  4 4  4  1  1  1  1  3 2    -2    -1    -1  0  0  0 0
174  14   9 2  37  3 15  5 4  4  3  2  2  3  4 3     0    -0     1  0  0  1 0
180  18  21 2  45  2 15  5 4  4  3  2  2  2  4 3    -0    -0     0  0  1  0 0
182  12   8 1  59  2 19  . .  .  .  .  .  .  . .     .     .     .  .  .  . 1
184   0   8 2  36  2 20  5 4  4  2  2  4  2  4 2     0    -0    -1  0  1  0 0
185   9   6 2  45  1 18  5 4  4  4  2  2  2  5 3     0    -0     1  1  0  0 0
186   6   4 2  60  1 14  5 3  4  2  1  1  1  1 1    -1    -1    -3  1  0  0 0
188  22  32 1  50  1 18  5 5  5  2  2  2  2  2 2     0     1    -1  1  0  0 0
189   1   0 2  44  4 20  5 5  5  3  5  1  2  4 1     1     1    -1  0  0  0 0
193   9  13 1  64  4 19  4 4  4  4  3  2  3  3 2     1    -1    -1  0  0  0 0
194  12  26 1  57  1 18  5 5  5  1  1  1  1  1 3    -1     1    -2  1  0  0 0
197  19  34 1  55  1 20  5 5  4  2  1  1  1  4 3    -1     0    -0  1  0  0 0
198   .   . 2  55  2  .  . .  .  .  .  .  .  . .     .     .     .  .  .  . 1
199  12  11 1  51  3 18  5 5  4  2  2  1  2  4 3    -1     0     0  0  0  1 0
202  13  21 2  37  2 20  5 5  5  2  2  2  3  4 3    -0     1     1  0  1  0 0
203   5   6 1  59  1 17  4 4  5  3  3  2  2  4 3     0    -0     0  1  0  0 0
204  13   4 1  57  4 20  5 5  5  2  1  1  4  4 4    -1     1     2  0  0  0 0
205   4   9 2  60  4 19  5 4  4  1  1  1  3  1 1    -1    -0    -2  0  0  0 0
206   .   . 2  60  1 15  . .  .  .  .  .  .  . .     .     .     .  .  .  . 1
210  36  45 2  56  2 20  4 5  4  3  4  3  2  2 2     2     0    -2  0  1  0 0
214  22  21 2  40  1 20  5 4  5  2  2  2  2  4 3    -0     0     0  1  0  0 0
217  19  13 2  25  1  .  . .  .  .  .  .  .  . .     .     .     .  .  .  . 1
219   5  13 2  54  2 12  4 5  5  2  2  2  4  2 2     0     1    -1  0  1  0 0
220  28   4 1  59  2 15  . .  .  .  .  .  .  . .     .     .     .  .  .  . 1
224   6  13 2  60  4 20  5 5  5  3  2  1  4  4 3    -0     1     1  0  0  0 0
226  14   8 2  53  1 16  5 4  5  3  2  2  3  4 3     0     0     1  1  0  0 0
228  15   8 2  52  1 15  5 5  5  2  2  2  3  4 3    -0     1     1  1  0  0 0
229  28   4 2  50  1 19  5 5  5  2  1  1  2  2 3    -1     1    -1  1  0  0 0
230  10   6 2  48  1 17  5 5  5  2  2  2  2  4 3    -0     1     0  1  0  0 0
234   0   2 2  62  4 19  5 5  5  2  2  1  2  4 3    -1     1     0  0  0  0 0
235   4   2 1  42  3 19  4 4  3  2  2  2  4  4 3    -0    -1     1  0  0  1 0
236  18  21 1  47  4 18  4 4  4  2  2  2  4  4 3    -0    -1     1  0  0  0 0
237   5  21 2  50  3 18  5 4  4  2  2  2  2  4 3    -0    -0     0  0  0  1 0
238  10   9 1  59  1 17  5 5  5  2  2  1  2  4 2    -1     1    -0  1  0  0 0
239  20  28 2  36  4 17  5 5  5  3  2  2  2  4 2     0     1    -1  0  0  0 0
240   6   8 2  56  4 20  5 5  4  4  4  1  4  4 3     1     1     1  0  0  0 0
241  28  11 2  42  1 19  4 5  5  4  2  2  4  4 3     0     1     1  1  0  0 0
242   6   9 1  42  2 10  4 2  4  2  2  3  3  3 2     0    -2    -1  0  1  0 0
246  23  15 1  52  4 16  3 4  4  3  3  2  3  4 3     0    -1     0  0  0  0 0
252  19  32 1  45  1 16  5 5  5  2  2  2  4  4 4    -0     1     2  1  0  0 0
254   6  19 2  54  2 15  5 5  5  1  1  1  1  1 1    -1     1    -3  0  1  0 0
255  35  13 2  62  1 15  . .  .  .  .  .  .  . .     .     .     .  .  .  . 1
256  28  26 2  37  1 15  5 5  5  5  5  3  3  5 3     3     1     1  1  0  0 0
259  20  24 1  47  4 18  5 5  5  4  3  2  2  2 3     1     1    -1  0  0  0 0
261   4   9 1  63  3 19  4 4  4  2  2  2  2  4 3    -0    -1     0  0  0  1 0
262  15  17 1  52  2 15  4 4  4  2  2  2  2  2 3    -0    -1    -1  0  1  0 0
264  15   6 2  48  2 20  4 4  4  3  2  3  2  4 3     0    -1     0  0  1  0 0
265  17  19 1  41  4 20  . .  .  .  .  .  .  . .     .     .     .  .  .  . 1
267  23  11 1  42  4 17  5 4  4  4  2  3  4  4 3     1    -0     1  0  0  0 0
269  15  15 2  40  1 19  5 4  4  2  2  2  2  2 3    -0    -0    -1  1  0  0 0
272  19  41 2  29  4 16  4 4  4  1  1  2  2  4 3    -1    -1     0  0  0  0 0
273  15  17 1  55  1 19  5 4  4  4  4  4  4  4 3     2    -0     1  1  0  0 0
274  12  43 2  45  2 20  5 5  5  2  2  1  1  4 2    -1     1    -1  0  1  0 0
275   3   4 2  62  2 16  5 5  5  1  1  1  1  4 1    -1     1    -1  0  1  0 0
276  13   6 2  44  2 19  5 4  5  2  2  1  4  4 3    -1     0     1  0  1  0 0
279   6  24 2  29  3 19  5 4  5  2  2  1  2  2 3    -1     0    -1  0  0  1 0
281  13  21 2   .  1 15  . .  .  .  .  .  .  . .     .     .     .  .  .  . 1
282   4  15 2  49  4 18  4 4  4  2  2  2  4  2 2    -0    -1    -1  0  0  0 0
283   8   4 2  45  1 19  . .  .  .  .  .  .  . .     .     .     .  .  .  . 1
286   .   . 1  46  3  .  . .  .  .  .  .  .  . .     .     .     .  .  .  . 1
290  13  21 1  45  2  8  4 3  3  3  3  2  2  4 2     0    -2    -1  0  1  0 0
294   5   8 2  54  4 20  4 4  4  2  2  2  2  2 2    -0    -1    -1  0  0  0 0
295   .   . 1  56  1  .  . .  .  .  .  .  .  . .     .     .     .  .  .  . 1
300   1   9 2  59  3 19  5 4  5  1  2  2  2  2 1    -0     0    -2  0  0  1 0
305  26  24 1  40  2 17  4 5  5  5  4  4  2  4 4     3     1     0  0  1  0 0
306   8   8 1  59  1 14  5 5  5  3  3  2  3  2 3     1     1    -1  1  0  0 0
307  15   8 1  50  2 17  5 5  5  1  1  1  1  1 3    -1     1    -2  0  1  0 0
308  13  24 2  52  1 18  . .  .  .  .  .  .  . .     .     .     .  .  .  . 1
310   1  26 2   .  . 19  . .  .  .  .  .  .  . .     .     .     .  .  .  . 1
312   0   4 2  61  1 20  5 5  4  4  2  2  2  2 3     1     0    -1  1  0  0 0
314   6  15 2  49  3 19  5 5  4  2  2  2  2  2 3    -0     0    -1  0  0  1 0
315  14   8 2  59  3 19  . .  .  .  .  .  .  . .     .     .     .  .  .  . 1
316  14  13 2  45  1 20  5 4  4  3  2  3  4  4 3     0    -0     1  1  0  0 0
317  10   9 2  25  4 18  4 4  4  2  2  1  4  4 4    -1    -1     2  0  0  0 0
319  12  15 1  52  2 19  4 4  4  3  3  2  2  4 3     0    -1     0  0  1  0 0
320  12  15 1  28  4 17  5 5  5  2  3  1  2  2 3     0     1    -1  0  0  0 0
321  13  19 2  36  4 16  5 5  4  3  2  2  3  4 3     0     0     1  0  0  0 0
324  20  21 1  38  2 20  5 4  4  2  2  2  2  4 2    -0    -0    -0  0  1  0 0
327  27  23 2  38  4 20  4 4  4  2  2  1  4  4 3    -1    -1     1  0  0  0 0
331   8   2 2  52  1 15  4 3  4  2  2  2  2  2 3    -0    -1    -1  1  0  0 0
333  29  32 1  38  4 19  . .  .  .  .  .  .  . .     .     .     .  .  .  . 1
334   3  45 2  56  2 17  1 5  1  2  2  2  2  4 2    -1    -3    -1  0  1  0 0
335   8  24 2   .  . 18  . .  .  .  .  .  .  . .     .     .     .  .  .  . 1
336   3  13 2  50  4 19  5 5  4  2  1  1  2  4 3    -1     0     0  0  0  0 0
337  28   9 1  39  4 17  3 4  4  4  2  1  4  4 3    -0    -1     1  0  0  0 0
338  19  36 1  37  3 16  5 5  5  3  1  1  3  5 3    -1     1     1  0  0  1 0
340  19  24 2  32  3 20  5 5  5  3  2  2  3  4 3     0     1     1  0  0  1 0
343  12   9 2  38  3 16  5 4  5  4  2  2  3  5 3     0     0     1  0  0  1 0
344  28   8 1  45  3 20  5 5  5  3  3  1  3  4 3     0     1     1  0  0  1 0
345   0   4 2  47  1 12  5 4  5  2  4  4  2  4 2     1     0    -1  1  0  0 0
346  31  21 1  53  1 12  3 3  2  4  4  1  3  3 1     1    -3    -1  1  0  0 0
347  18  15 1  28  1 17  5 5  4  4  4  2  3  4 3     1     1     0  1  0  0 0
348  18  15 2  54  3 20  4 4  4  2  2  2  2  4 3    -0    -1     0  0  0  1 0
349  12   9 2  50  2 20  4 4  4  3  2  2  4  4 3    -0    -1     1  0  1  0 0
350   0   0 2  48  1 20  5 5  5  1  1  1  2  1 2    -1     1    -2  1  0  0 0
351   5   2 2  54  4 20  5 5  5  2  2  1  2  3 3    -1     1    -0  0  0  0 0
352  12   2 1  56  3 17  4 4  4  2  2  2  2  2 3    -0    -1    -1  0  0  1 0
353  27  23 1  49  4 18  4 4  5  4  4  4  3  4 3     2     0     0  0  0  0 0
355   6  13 1  50  4 17  5 5  4  4  4  3  2  2 2     2     1    -2  0  0  0 0
356   4  13 2  38  1 19  5 5  4  1  1  1  4  4 4    -2     0     2  1  0  0 0
357   8   2 2  44  1 16  4 3  4  4  2  2  2  4 3     0    -1     0  1  0  0 0
360   5   4 2  48  2 17  5 5  5  4  2  1  3  4 3     0     1     1  0  1  0 0
364  10   0 2  34  2 19  5 4  5  2  1  2  2  4 3    -1     0     0  0  1  0 0
365  13   6 1  47  3 19  5 5  5  2  2  2  2  4 3    -0     1     0  0  0  1 0
366  19  30 1  41  4 16  4 5  4  4  4  2  2  2 2     2     0    -2  0  0  0 0
367  13   4 1  52  1 16  5 4  4  3  4  3  4  4 3     1    -0     1  1  0  0 0
368  23  13 2  29  2 19  4 4  4  3  2  2  2  4 2    -0    -1    -0  0  1  0 0
369  12   6 1  57  4 20  5 5  5  2  2  2  4  4 3    -0     1     1  0  0  0 0
372   8   6 2  63  4 20  5 5  5  2  2  2  4  4 3    -0     1     1  0  0  0 0
373   9  13 2  37  4 20  5 5  4  2  2  2  3  4 2    -0     0    -0  0  0  0 0
374  17   2 1  41  4 20  5 5  5  4  4  4  4  4 3     2     1     1  0  0  0 0
376   6  28 2  29  1 17  . .  .  .  .  .  .  . .     .     .     .  .  .  . 1
379  18  19 2  33  1 17  1 4  5  1  1  1  2  5 3    -2    -2     1  1  0  0 0
380  10  17 1  40  2 19  5 4  4  2  2  1  2  3 3    -1    -0    -0  0  1  0 0
381  14  15 1  45  3 17  4 2  1  3  3  4  3  2 2     1    -4    -1  0  0  1 0
386   4  13 2  62  4 17  . .  .  .  .  .  .  . .     .     .     .  .  .  . 1
387   9   6 2  46  1 17  4 4  5  2  4  1  1  2 3     0     0    -1  1  0  0 0
388   0   2 1  63  2 18  2 5  4  1  1  1  1  4 3    -2    -1    -0  0  1  0 0
389  22  19 2  44  1 18  1 4  4  3  2  2  4  5 3    -0    -2     1  1  0  0 0
391   1   2 2  45  2 20  . .  .  .  .  .  .  . .     .     .     .  .  .  . 1
393   9   6 1  28  1 10  4 2  2  2  2  2  2  4 2    -1    -3    -0  1  0  0 0
394   9   8 1  59  1 16  5 5  5  4  4  3  2  4 3     2     1    -0  1  0  0 0
395   5  13 2  58  4 20  5 5  5  2  2  1  2  4 3    -1     1     0  0  0  0 0
396  19  21 2  37  4 17  4 4  3  2  2  2  4  4 2    -0    -1     0  0  0  0 0
397   4  13 1  59  4 20  5 5  5  1  1  1  1  1 3    -1     1    -2  0  0  0 0
398  15  15 2  60  1 14  5 5  5  4  4  4  4  4 3     2     1     1  1  0  0 0
399   8   2 1  44  3 19  5 5  5  1  1  1  3  5 2    -2     1     1  0  0  1 0
402   4   4 2  38  4 19  5 5  5  2  2  1  2  4 3    -1     1     0  0  0  0 0
404  17   9 2  36  1 16  5 3  5  2  2  2  2  4 2    -0    -0    -0  1  0  0 0
406   3   2 2  42  4 19  5 5  4  2  4  1  2  2 2     0     1    -2  0  0  0 0
407  24  26 1  51  2 16  . .  .  .  .  .  .  . .     .     .     .  .  .  . 1
408  26  19 1  36  1 20  5 4  5  2  2  1  2  4 3    -1     0     0  1  0  0 0
409   8  11 2  56  1 19  4 3  4  3  2  2  3  4 2    -0    -1    -0  1  0  0 0
411   4   6 2  42  4 18  5 5  5  1  1  1  4  4 3    -2     1     1  0  0  0 0
415  10  19 1  52  4 19  4 4  4  3  3  2  3  4 3     0    -1     1  0  0  0 0
416  13  21 2  48  4 17  5 5  5  2  4  5  5  5 3     2     1     2  0  0  0 0
419  19  19 2  34  2 19  5 5  5  2  2  2  4  5 4    -0     1     2  0  1  0 0
421  31  32 2  55  2 19  5 5  5  2  2  3  2  4 4     0     1     1  0  1  0 0
422  10  34 2  47  4 18  5 3  5  1  2  2  2  2 2    -1    -0    -1  0  0  0 0
423   0   0 2  51  1 20  4 4  5  2  2  2  2  2 1    -0    -0    -2  1  0  0 0
425  17  21 2  46  1 20  5 4  4  2  2  2  2  4 3    -0    -0     0  1  0  0 0
428   5   4 2  43  1 12  5 4  4  1  1  1  2  4 3    -2    -0     0  1  0  0 0
430   6  28 2  57  1 18  4 5  4  4  4  1  2  4 3     1     0     0  1  0  0 0
433  33  21 1  27  1  9  3 3  3  3  2  1  4  4 3    -1    -2     1  1  0  0 0
434   6  24 1  27  2 17  4 3  3  2  2  1  2  2 3    -1    -2    -1  0  1  0 0
436  15   4 1  57  4 20  4 5  5  4  4  4  2  2 3     2     1    -1  0  0  0 0
438   3   0 1  34  1 16  5 5  5  2  2  2  2  4 3    -0     1     0  1  0  0 0
439  36  56 1  54  . 14  . .  .  .  .  .  .  . .     .     .     .  .  .  . 1
440  15   8 1  44  4 17  5 5  4  2  2  2  4  4 3    -0     0     1  0  0  0 0
441   6   2 1  64  1 19  5 4  4  2  2  2  2  4 3    -0    -0     0  1  0  0 0
442   4   6 2  55  4 20  4 5  5  2  2  2  2  2 2    -0     0    -2  0  0  0 0
443  40  41 1  30  2 18  3 3  4  4  4  3  4  4 4     2    -2     1  0  1  0 0
444   8  23 2  36  2 20  5 5  5  2  2  2  3  4 3    -0     1     1  0  1  0 0
446  18  23 1  57  1 18  5 5  5  1  1  1  1  4 3    -2     1    -0  1  0  0 0
447  13   0 1  41  2 17  5 4  4  2  2  2  3  4 3    -0    -0     1  0  1  0 0
449   6   8 1  52  1 17  4 4  4  2  2  2  2  4 3    -0    -1     0  1  0  0 0
452  13  11 2  46  4 19  5 5  4  2  2  1  4  5 3    -1     0     2  0  0  0 0
455   5   6 2  41  2 19  5 5  5  2  2  1  4  4 3    -1     1     1  0  1  0 0
456   1   0 2  51  1 20  5 5  5  1  1  1  1  2 2    -1     1    -2  1  0  0 0
457  10  11 2  38  1 14  5 5  4  2  1  1  4  2 2    -1     0    -1  1  0  0 0
459  19  23 2  37  4 19  4 4  4  4  2  2  4  4 3     0    -1     1  0  0  0 0
462  17   9 1  37  4 18  4 5  5  2  2  1  4  5 3    -1     0     2  0  0  0 0
463  17  13 2  59  3 16  5 5  5  1  1  2  4  4 3    -1     1     1  0  0  1 0
464  12  28 1  54  4 13  5 5  5  4  4  3  2  4 3     2     1    -0  0  0  0 0
465  14   6 1  27  1 20  5 5  5  4  4  2  4  4 3     1     1     1  1  0  0 0
468   4  11 2  40  4 20  5 5  5  2  2  1  2  4 2    -1     1    -0  0  0  0 0
473  32  24 1  52  1 15  4 4  4  2  2  2  4  4 3    -0    -1     1  1  0  0 0
474  27  24 1  40  3 20  5 4  5  2  2  1  4  4 3    -1     0     1  0  0  1 0
475  26   8 2  56  1 20  4 5  5  3  2  3  3  4 4     0     0     1  1  0  0 0
477  14   6 1  37  4 20  4 4  4  2  2  1  4  5 3    -1    -1     2  0  0  0 0
479   6  17 2  47  2 18  5 5  5  2  2  2  4  4 2    -0     1     0  0  1  0 0
480   5   4 2  55  1 17  4 5  5  3  3  3  2  5 2     1     1    -0  1  0  0 0
481  22  17 1  63  1 20  . .  .  .  .  .  .  . .     .     .     .  .  .  . 1
482   8  11 1  48  4 19  4 3  4  5  5  5  3  3 3     3    -1    -0  0  0  0 0
483  18  41 1  45  2 19  4 4  4  2  2  2  2  5 3    -1    -1     1  0  1  0 0
484  13   8 2  40  1 18  5 3  5  2  2  1  2  5 3    -1    -0     1  1  0  0 0
492   4   2 2  46  4 19  4 5  5  3  2  2  3  5 3    -0     0     1  0  0  0 0
494  15  11 2  35  1 17  5 5  5  2  4  2  2  4 2     1     1    -1  1  0  0 0
495  20  38 1  57  3 18  4 4  4  2  2  2  4  4 3    -0    -1     1  0  0  1 0
497   8  15 2  46  4 20  5 5  5  2  2  2  3  2 2     0     1    -1  0  0  0 0
500  22  26 2  70  4 20  5 5  3  4  2  2  3  4 3     0    -0     1  0  0  0 0
503  37  24 1  26  4 15  2 4  4  4  4  4  2  4 2     2    -2    -1  0  0  0 0
507   3   4 2  33  1 17  4 4  4  3  3  2  2  2 3     1    -1    -1  1  0  0 0
509  18  47 2  45  1 18  5 4  5  4  2  2  4  4 3     0     0     1  1  0  0 0
512  18  36 1  49  4 17  5 5  4  1  2  2  2  2 3    -0     0    -1  0  0  0 0
515  28  19 1  33  2 18  5 5  5  2  2  2  4  5 3    -0     1     1  0  1  0 0
516  17  34 1  56  1 13  5 5  5  3  3  3  3  4 4     1     1     1  1  0  0 0
517   9   9 2  25  4 19  4 4  4  4  4  3  4  4 3     2    -1     1  0  0  0 0
519  18   8 2  45  2 20  5 5  5  2  2  1  2  4 3    -1     1     0  0  1  0 0
520  18  15 1  54  3 19  4 4  5  4  4  4  2  4 2     2     0    -1  0  0  1 0
521  17  28 2  53  1 20  5 4  4  2  2  2  2  4 2    -0    -0    -0  1  0  0 0
523   6  19 2  55  1 20  5 5  5  2  1  1  2  2 3    -1     1    -1  1  0  0 0
524  28  11 1  25  4 16  5 3  4  4  4  4  5  5 4     2    -1     2  0  0  0 0
527  22  26 2  34  1  4  4 3  2  3  3  2  2  2 2     1    -2    -1  1  0  0 0
530  20  11 2  41  4 15  5 4  4  1  1  2  2  2 3    -1    -0    -1  0  0  0 0
531  12  15 2  51  1 19  5 5  5  3  2  1  4  4 3    -0     1     1  1  0  0 0
532  20  11 2  53  3 19  4 4  4  3  3  1  3  4 3     0    -1     1  0  0  1 0
537  31  13 2  35  1 15  4 4  4  2  2  2  2  4 3    -0    -1     0  1  0  0 0
538   8  11 2  59  4 19  5 5  5  2  2  2  4  4 3    -0     1     1  0  0  0 0
540  20   4 2  38  2 17  4 5  5  1  1  2  4  5 2    -1     0     1  0  1  0 0
541  24  23 2  38  4 19  5 5  5  2  2  2  4  4 3    -0     1     1  0  0  0 0
542   3   6 2  34  2 17  5 5  5  1  1  1  1  1 1    -1     1    -3  0  1  0 0
543  18  17 2  37  1 10  4 4  4  2  2  3  3  4 2     0    -1    -0  1  0  0 0
544   8   4 2  46  3 19  5 5  5  2  3  1  3  5 3    -0     1     1  0  0  1 0
546   1   0 1  26  2 19  4 4  4  4  4  1  2  2 3     1    -0    -1  0  1  0 0
550   1   2 1  56  4 19  5 4  4  3  3  2  2  2 3     1    -0    -1  0  0  0 0
552  29  38 1  38  3  .  . .  .  .  .  .  .  . .     .     .     .  .  .  . 1
553  32  24 2  46  1  9  5 2  3  2  2  1  2  4 3    -1    -2     0  1  0  0 0
555  14   6 2  40  4 19  4 4  4  1  1  1  1  4 2    -2    -1    -1  0  0  0 0
556  29  13 1   .  . 20  . .  .  .  .  .  .  . .     .     .     .  .  .  . 1
560   0   4 2  58  1 20  5 5  5  1  1  1  1  1 1    -1     1    -3  1  0  0 0
565   9   9 2  41  4 19  4 3  4  3  2  2  4  4 3    -0    -1     1  0  0  0 0
566  20  43 2  42  1 19  5 5  4  3  2  2  3  4 3     0     0     1  1  0  0 0
567   3   9 2  60  2 19  5 5  5  1  1  1  1  1 2    -1     1    -2  0  1  0 0
568   6  19 2  35  4 18  5 4  4  2  4  2  3  4 3     0    -0     0  0  0  0 0
571   8   2 2  56  4 20  5 4  5  2  2  2  2  1 2     0     0    -2  0  0  0 0
573  10   8 2  47  1 20  5 5  5  2  5  2  2  2 3     1     1    -1  1  0  0 0
576   8  11 2  35  2 18  5 5  5  2  2  2  3  2 2     0     1    -1  0  1  0 0
577   .   . 1  57  4  .  . .  .  .  .  .  .  . .     .     .     .  .  .  . 1
578   4  17 2  59  1 20  5 5  5  1  1  1  1  4 3    -2     1    -0  1  0  0 0
580  36  28 2   .  .  .  . .  .  .  .  .  .  . .     .     .     .  .  .  . 1
581   9  15 2  62  1 16  4 4  5  4  3  2  2  4 3     1     0     0  1  0  0 0
582   4   2 2  58  4 18  . .  .  .  .  .  .  . .     .     .     .  .  .  . 1
583  19  36 2  37  2 15  5 4  5  2  2  2  2  4 2    -0     0    -0  0  1  0 0
584   5   4 1  56  1 16  4 2  4  2  2  2  4  5 3    -1    -2     2  1  0  0 0
585  19  17 2  38  3 17  . .  .  .  .  .  .  . .     .     .     .  .  .  . 1
586   8   0 2  44  4 20  . .  .  .  .  .  .  . .     .     .     .  .  .  . 1
587   5   4 2  44  2 17  4 5  5  1  1  1  1  5 1    -2     0    -1  0  1  0 0
590   5  19 2  37  1 17  5 5  4  5  4  2  1  4 3     2     1    -0  1  0  0 0
591   6   6 2  58  1 18  5 5  5  2  2  2  4  4 3    -0     1     1  1  0  0 0
593  12   0 1  25  4 20  5 5  5  2  2  2  2  4 3    -0     1     0  0  0  0 0
595  20   2 1  42  1 18  5 5  5  4  4  3  2  2 3     2     1    -1  1  0  0 0
596   5   2 2  38  4 19  5 5  5  2  2  2  3  4 3    -0     1     1  0  0  0 0
597  10  15 2  39  3  .  . .  .  .  .  .  .  . .     .     .     .  .  .  . 1
598   8   9 1  63  4 20  5 5  5  2  2  1  2  2 3    -0     1    -1  0  0  0 0
599  18   6 1   .  . 18  . .  .  .  .  .  .  . .     .     .     .  .  .  . 1
600  15   6 1  38  4 17  4 4  4  3  3  3  4  4 3     1    -1     1  0  0  0 0
605  28  11 1  53  1 10  5 5  5  2  2  1  2  4 4    -1     1     1  1  0  0 0
607   5   8 1  57  4 19  4 4  4  2  2  1  4  4 3    -1    -1     1  0  0  0 0
608  10   8 2  33  2 19  5 5  4  4  2  2  4  5 3     0     0     1  0  1  0 0
610  13   8 1  57  3 17  5 5  5  2  2  2  2  4 3    -0     1     0  0  0  1 0
611   6   9 1  59  1 18  5 5  5  1  1  1  4  2 2    -1     1    -1  1  0  0 0
612   9  21 2  44  1 12  4 4  4  4  4  4  2  4 2     2    -1    -1  1  0  0 0
614   8   6 2  38  4 19  5 5  4  2  2  2  4  4 3    -0     0     1  0  0  0 0
615   8   6 1  48  1 14  5 5  5  2  2  2  3  4 3    -0     1     1  1  0  0 0
617  33  32 2  28  2 15  5 5  5  2  2  4  4  4 3     1     1     1  0  1  0 0
618  33  43 1  43  3 17  5 5  4  2  2  2  3  4 3    -0     0     1  0  0  1 0
622  19  17 1  54  1 19  5 5  5  2  2  1  2  4 3    -1     1     0  1  0  0 0
624  31  34 2  34  4 20  5 5  5  2  2  1  2  4 3    -1     1     0  0  0  0 0
625   9   9 1  62  1 15  5 5  5  2  2  2  2  4 3    -0     1     0  1  0  0 0
626   .   . 2  45  1 19  . .  .  .  .  .  .  . .     .     .     .  .  .  . 1
627   9   9 1  51  4 20  5 4  4  2  2  2  2  4 3    -0    -0     0  0  0  0 0
628   9  15 1  59  1 19  4 4  5  2  2  2  1  2 3    -0    -0    -1  1  0  0 0
629   9  24 2  37  4 19  5 5  5  2  4  1  2  4 3     0     1     0  0  0  0 0
631  14  15 2  61  1 19  5 4  5  3  2  2  2  1 3     0     0    -1  1  0  0 0
632   8   2 2  44  1 16  5 3  3  4  4  4  4  4 3     2    -1     1  1  0  0 0
634  12   4 2  41  1 20  5 5  3  4  2  2  4  4 3     0    -0     1  1  0  0 0
635   8  24 1  56  2 18  5 5  5  2  2  2  4  4 3    -0     1     1  0  1  0 0
638   5   8 2  63  2 19  5 5  5  3  1  1  2  2 2    -0     1    -1  0  1  0 0
639   8   0 2  44  4 19  . .  .  .  .  .  .  . .     .     .     .  .  .  . 1
641  26  34 2  64  1 11  5 5  5  2  2  2  4  4 3    -0     1     1  1  0  0 0
642  26  26 2  40  3 19  5 3  3  2  2  3  3  4 2    -0    -1    -0  0  0  1 0
645   8  17 1  46  4 18  4 4  4  2  2  2  3  4 3    -0    -1     1  0  0  0 0
647  13  17 1  40  1 14  4 4  4  2  2  2  2  2 2    -0    -1    -1  1  0  0 0
648  20   8 1  41  1 19  5 5  5  5  5  5  5  5 4     3     1     2  1  0  0 0
650   4   2 1  42  2 17  4 3  4  3  3  3  2  4 3     1    -1     0  0  1  0 0
654   6   4 2  35  4 18  4 4  4  3  3  2  2  4 2     0    -1    -1  0  0  0 0
664   9   9 1  64  1 19  5 5  5  2  1  1  3  4 3    -1     1     1  1  0  0 0
665   9  30 2  54  1 19  5 5  5  1  1  1  1  3 3    -1     1    -1  1  0  0 0
666  12  17 2  29  2 18  4 3  5  2  2  2  3  4 3    -0    -1     1  0  1  0 0
667  10  13 2  39  3 17  4 4  4  4  2  2  2  4 1     0    -1    -1  0  0  1 0
668   8  26 1   .  . 15  . .  .  .  .  .  .  . .     .     .     .  .  .  . 1
673   9   9 2  34  4 18  . .  .  .  .  .  .  . .     .     .     .  .  .  . 1
674  14  36 2  39  2 17  5 5  5  3  2  2  2  4 3     0     1     0  0  1  0 0
675  14  15 1  53  1 18  5 5  5  2  2  2  4  2 3    -0     1    -0  1  0  0 0
679  15   8 1  48  1 11  2 2  1  4  2  4  2  2 4     1    -5    -0  1  0  0 0
680   4   4 1  59  4 17  5 4  4  2  2  1  2  2 3    -1    -0    -1  0  0  0 0
682  18  11 1  58  1 19  4 4  4  4  2  2  4  4 3     0    -1     1  1  0  0 0
683  26  43 2  52  1 19  5 5  4  2  2  2  2  4 3    -0     0     0  1  0  0 0
686  14  13 2  43  1 20  5 5  5  1  1  1  1  1 2    -1     1    -2  1  0  0 0
688  15  19 2  34  1 20  5 4  5  3  2  2  2  5 3    -0     0     1  1  0  0 0
690  13  15 2  33  1 19  5 5  5  4  4  2  2  4 3     1     1    -0  1  0  0 0
692  18  13 1  41  2 20  5 5  4  2  2  1  4  5 3    -1     0     2  0  1  0 0
694   9   8 2  48  2 16  5 5  5  4  4  2  4  5 3     1     1     1  0  1  0 0
698   3   4 1  54  4 20  4 4  4  1  1  2  1  1 2    -1    -1    -2  0  0  0 0
700  10  15 2  39  4 19  5 5  5  4  4  4  3  4 3     2     1     0  0  0  0 0
701  19  24 1  57  1 18  5 4  5  2  1  2  3  4 3    -1     0     1  1  0  0 0
706   6   6 2  38  1 18  5 4  5  1  1  1  1  4 3    -2     0    -0  1  0  0 0
710  18  11 1  39  4 19  5 5  5  1  4  2  2  4 3     0     1    -0  0  0  0 0
714  10   6 1   .  . 18  . .  .  .  .  .  .  . .     .     .     .  .  .  . 1
715  20  11 2  45  4 17  5 5  5  2  2  1  2  4 3    -1     1     0  0  0  0 0
716   8  24 2  39  4 18  4 4  4  2  2  2  2  3 2    -0    -1    -1  0  0  0 0
723   5  23 2  30  4 20  5 5  5  2  2  1  3  4 2    -1     1    -0  0  0  0 0
725  27  36 1  50  2 15  5 4  4  2  2  2  4  4 3    -0    -0     1  0  1  0 0
726   .   . 1  50  1  .  . .  .  .  .  .  .  . .     .     .     .  .  .  . 1
736  40  38 1  28  4 17  5 5  5  4  4  4  4  2 4     2     1     0  0  0  0 0
740  20  30 2  36  3 19  4 4  4  2  2  1  3  4 3    -1    -1     1  0  0  1 0
741   6   4 2  46  1 17  4 4  4  2  2  2  3  4 3    -0    -1     1  1  0  0 0
743   4  11 2  45  2 18  5 3  4  2  2  2  2  4 2    -0    -1    -0  0  1  0 0
744  17  13 1  57  3 19  5 5  5  2  2  1  1  3 1    -0     1    -2  0  0  1 0
745   3  11 2   .  . 17  . .  .  .  .  .  .  . .     .     .     .  .  .  . 1
746  24  38 2  31  1 18  5 5  5  4  4  4  2  3 2     2     1    -1  1  0  0 0
747  31  24 1  50  2 13  5 4  4  2  2  2  2  3 3    -0    -0    -0  0  1  0 0
749  17   8 1  56  1 18  4 4  4  4  2  4  2  4 3     1    -1     0  1  0  0 0
750  14  15 2  43  4 16  5 5  4  3  2  2  4  4 3     0     0     1  0  0  0 0
751   4   0 2  59  4 19  5 5  5  1  1  1  1  4 3    -2     1    -0  0  0  0 0
752   5  11 2  48  3 18  4 4  4  4  2  2  4  4 3     0    -1     1  0  0  1 0
754   5   4 2  33  4 19  5 5  5  2  2  2  2  4 3    -0     1     0  0  0  0 0
756   .   . 2  56  1  .  . .  .  .  .  .  .  . .     .     .     .  .  .  . 1
758  13   4 2  44  2 19  4 4  4  2  2  2  4  4 2    -0    -1     0  0  1  0 0
759  17  28 2  26  2 20  5 5  5  2  2  2  2  4 3    -0     1     0  0  1  0 0
760  20  23 2  32  3 20  5 4  4  2  2  2  3  4 3    -0    -0     1  0  0  1 0
764   1  21 2  48  1 18  5 5  5  2  2  2  2  4 2    -0     1    -1  1  0  0 0
767  13   9 2   .  . 20  . .  .  .  .  .  .  . .     .     .     .  .  .  . 1
768  24  11 1  57  4 14  4 4  4  4  4  4  4  4 3     2    -1     1  0  0  0 0
772  20  17 1  30  4 18  4 4  5  3  3  2  3  4 3     0    -0     0  0  0  0 0
776  12  24 1  36  4 20  5 5  5  2  2  2  2  4 2    -0     1    -1  0  0  0 0
780  18  38 2  59  1 18  5 5  5  2  4  4  2  4 4     1     1     1  1  0  0 0
781   8   9 1  43  2 20  4 4  4  2  2  2  2  2 2    -0    -1    -1  0  1  0 0
782   0   0 1  29  4 14  5 5  5  2  2  2  4  4 3    -0     1     1  0  0  0 0
784   9   9 2  64  1 15  . .  .  .  .  .  .  . .     .     .     .  .  .  . 1
785   3   4 2  42  4 15  4 5  5  1  1  1  1  4 1    -2     0    -1  0  0  0 0
786  12   9 1  51  1 18  5 5  5  1  1  1  1  2 2    -1     1    -2  1  0  0 0
787  29  23 1  46  1 20  5 4  4  2  2  4  4  4 3     0    -0     1  1  0  0 0
788  12   4 2  54  3 19  4 4  5  2  2  1  3  4 3    -1    -0     1  0  0  1 0
793   8  23 2  46  4 18  5 5  5  2  2  2  2  4 3    -0     1     0  0  0  0 0
795  31  26 2  40  1 19  5 4  4  2  2  2  4  4 3    -0    -0     1  1  0  0 0
797   3   2 2  48  2 20  5 5  5  2  2  2  2  2 1     0     1    -2  0  1  0 0
801  18  11 2  45  4 18  4 4  4  2  2  2  4  4 3    -0    -1     1  0  0  0 0
802  27   9 1  44  4 18  4 4  4  2  3  1  1  3 3    -0    -1    -1  0  0  0 0
803   9  19 1  46  4 20  5 5  4  3  2  2  2  2 3     0     0    -1  0  0  0 0
804   8  15 2  39  2 18  4 4  4  4  4  2  2  4 3     1    -1    -0  0  1  0 0
805  15  13 2  37  1 18  5 5  4  2  2  1  2  5 3    -1     0     1  1  0  0 0
807  14   8 2  54  1 20  4 5  5  2  2  2  2  4 3    -0     0     0  1  0  0 0
809  31  34 1  41  4 20  5 5  5  2  4  2  3  4 3     1     1     0  0  0  0 0
812   3  13 1  43  3 20  . .  .  .  .  .  .  . .     .     .     .  .  .  . 1
815  29  30 1  26  2 19  4 4  4  2  2  4  2  2 3     1    -1    -1  0  1  0 0
816  10   4 1  59  3 17  4 4  4  2  2  2  2  4 3    -0    -1     0  0  0  1 0
817  37  21 1  38  1  5  3 4  3  3  3  4  4  4 2     1    -2     0  1  0  0 0
820  23  11 2  34  3 20  5 5  5  1  2  2  2  4 2    -1     1    -1  0  0  1 0
821  17  26 2  29  4 19  5 5  4  2  2  2  2  4 3    -0     0     0  0  0  0 0
822  23  15 1  40  4 19  5 5  5  2  2  1  4  4 4    -1     1     2  0  0  0 0
823  12  26 1  36  4 19  4 4  4  4  4  2  4  4 3     1    -1     1  0  0  0 0
824  19  13 1  43  4 18  5 5  5  3  2  2  4  4 3     0     1     1  0  0  0 0
826  18  41 2  58  1 19  5 5  5  3  3  2  2  3 3     1     1    -0  1  0  0 0
827  27  17 2  56  1  .  . .  .  .  .  .  .  . .     .     .     .  .  .  . 1
829   8   8 2  49  3 20  5 5  5  2  2  1  2  4 2    -1     1    -0  0  0  1 0
830  17  38 2  61  1 18  5 5  4  2  2  2  2  4 3    -0     0     0  1  0  0 0
832  17   4 2  32  4 19  5 5  5  1  2  1  4  4 3    -1     1     1  0  0  0 0
836  24   2 2  31  1 20  4 4  4  2  2  2  2  5 3    -1    -1     1  1  0  0 0
838   9   9 2  41  3 16  4 5  2  2  2  1  4  2 2    -0    -1    -1  0  0  1 0
839   0   0 2  46  1 16  5 4  5  2  2  3  2  5 3    -0     0     1  1  0  0 0
841  13  15 2  38  1 17  4 4  4  2  2  2  4  4 3    -0    -1     1  1  0  0 0
843   .   . 1  56  1 19  . .  .  .  .  .  .  . .     .     .     .  .  .  . 1
845   8   8 2  45  4 19  5 5  5  1  1  1  4  4 3    -2     1     1  0  0  0 0
847  17   6 2  43  1 19  5 5  5  1  1  1  1  4 3    -2     1    -0  1  0  0 0
848  15   9 1  40  2 13  4 3  3  2  2  2  2  4 3    -1    -2     0  0  1  0 0
849   6   2 2  61  1 19  4 4  5  2  2  2  4  4 1    -0    -0    -0  1  0  0 0
851   4   0 1  36  1 19  . .  .  .  .  .  .  . .     .     .     .  .  .  . 1
852  14  15 2  38  4 19  5 4  5  2  2  1  4  4 3    -1     0     1  0  0  0 0
853  10  11 1  52  4 19  5 5  5  2  2  2  4  4 3    -0     1     1  0  0  0 0
855   9  19 2  47  2 19  4 3  4  2  1  1  1  5 3    -2    -1     0  0  1  0 0
861  14  17 1  25  4 15  3 5  4  1  1  1  1  1 3    -1    -1    -2  0  0  0 0
862  27  24 2  49  4 18  5 5  5  2  2  2  4  4 3    -0     1     1  0  0  0 0
864  17  11 2  30  4 17  4 5  5  2  2  2  2  4 3    -0     0     0  0  0  0 0
865  28  26 1  39  3 19  5 5  5  2  2  2  2  4 3    -0     1     0  0  0  1 0
866   8  11 1  55  3 20  4 4  4  2  2  2  2  2 2    -0    -1    -1  0  0  1 0
867   9   9 2  38  1 17  5 5  4  2  2  1  4  4 3    -1     0     1  1  0  0 0
870   5   6 1  50  4 19  5 5  5  2  4  2  4  4 3     1     1     1  0  0  0 0
872  23  15 1  40  1 19  . .  .  .  .  .  .  . .     .     .     .  .  .  . 1
875  20  13 1  49  2 16  4 4  4  4  3  2  2  2 3     1    -1    -1  0  1  0 0
876  12   4 2  58  2 20  5 5  5  2  2  1  2  2 2    -0     1    -1  0  1  0 0
877   0   6 2  37  3 18  5 5  5  2  5  1  2  4 3     1     1    -0  0  0  1 0
878  26  15 1  40  2 19  5 4  4  2  2  2  4  4 3    -0    -0     1  0  1  0 0
879  27  23 1  28  1 17  5 4  4  2  2  2  3  4 3    -0    -0     1  1  0  0 0
880  26  24 1  62  2 13  5 5  5  2  2  2  4  4 2    -0     1     0  0  1  0 0
884   8   2 2  43  3 19  5 5  5  4  2  1  1  4 3     0     1    -0  0  0  1 0
885  20   8 2  42  2 17  4 5  4  3  2  2  2  4 3     0    -0     0  0  1  0 0
886  17   4 2  29  4 19  4 4  4  2  2  2  2  4 3    -0    -1     0  0  0  0 0
889  49  45 1  34  4 12  5 5  5  4  4  3  2  2 3     2     1    -1  0  0  0 0
891   8  26 2  37  4 18  4 3  4  3  2  2  3  4 3    -0    -1     1  0  0  0 0
892  18  11 1  27  2 19  4 4  5  2  3  2  3  2 3     0    -0    -0  0  1  0 0
896   9  38 1  30  4 19  4 4  4  2  4  1  2  2 2     0    -1    -2  0  0  0 0
897  28  11 1  26  1 17  4 4  5  2  2  2  4  5 3    -1    -0     2  1  0  0 0
898  15  30 1  54  4 19  5 5  5  1  1  1  2  2 3    -1     1    -1  0  0  0 0
899  14   8 1  51  4 18  5 5  5  3  3  1  4  2 3     0     1    -0  0  0  0 0
901  15   6 2  38  4 20  4 4  4  2  2  2  2  4 3    -0    -1     0  0  0  0 0
906   3   8 1  43  2 19  4 1  4  2  2  2  3  4 3    -1    -2     1  0  1  0 0
907   6  13 1  34  2 19  5 5  5  1  1  1  1  1 1    -1     1    -3  0  1  0 0
908  18  36 1  37  4 13  5 4  5  3  3  4  3  3 2     1     0    -1  0  0  0 0
909   1   2 2  63  1 16  . .  .  .  .  .  .  . .     .     .     .  .  .  . 1
910  23  23 1  48  1 20  4 4  4  4  4  4  4  4 3     2    -1     1  1  0  0 0
912   9  38 2  39  2 17  5 3  4  2  1  1  1  5 3    -1    -1     1  0  1  0 0
913  14  11 1  50  2 12  4 4  5  4  4  3  2  4 3     2     0    -0  0  1  0 0
914   3  21 1  38  1 16  5 4  4  2  2  4  4  2 3     1    -0    -0  1  0  0 0
916  27  51 2  29  4 17  5 4  4  2  2  2  2  2 2    -0    -0    -1  0  0  0 0
918   8   8 2  51  3 19  5 5  5  2  2  2  2  4 3    -0     1     0  0  0  1 0
921   8   6 2  45  1 17  5 5  5  2  2  1  2  4 2    -1     1    -0  1  0  0 0
923  15  11 2  29  2 11  4 3  3  2  2  1  1  4 3    -1    -2    -0  0  1  0 0
924   8   6 2  51  3 16  5 5  5  4  4  4  2  4 3     2     1    -0  0  0  1 0
927   8   9 2  40  3 19  4 4  4  2  2  2  4  4 3    -0    -1     1  0  0  1 0
932  13   9 2  27  2 18  5 3  5  3  2  2  2  4 3    -0    -0     0  0  1  0 0
934  22  26 1  38  1 17  4 4  4  2  2  2  2  4 3    -0    -1     0  1  0  0 0
937  18  13 2  30  4 18  5 5  5  1  1  1  3  4 3    -2     1     1  0  0  0 0
938  27  32 2  39  4 17  5 4  5  4  2  4  4  4 3     1     0     1  0  0  0 0
940  14   6 1  54  1 19  4 4  4  4  4  3  2  2 3     2    -1    -1  1  0  0 0
947  20   8 2  34  4 15  . .  .  .  .  .  .  . .     .     .     .  .  .  . 1
950  18   8 2  26  1 19  5 5  5  2  2  1  2  4 3    -1     1     0  1  0  0 0
951  24  13 1  42  1 18  5 4  4  2  2  2  2  3 3    -0    -0    -0  1  0  0 0
952  13  21 2  36  1 16  4 3  2  2  2  1  3  4 3    -1    -2     1  1  0  0 0
954  12  19 1  57  1 17  4 4  4  2  2  2  3  4 3    -0    -1     1  1  0  0 0
955  27   9 1  57  2 16  . .  .  .  .  .  .  . .     .     .     .  .  .  . 1
957   8  23 2  30  4 19  5 5  5  2  2  2  2  2 3    -0     1    -1  0  0  0 0
958   .   . 2  30  1 17  . .  .  .  .  .  .  . .     .     .     .  .  .  . 1
961  28  24 1  30  4 17  4 4  4  3  2  4  3  4 3     1    -1     0  0  0  0 0
963  14   8 1  28  4 14  4 4  4  4  3  4  3  4 3     2    -1     0  0  0  0 0
964  10  24 1  36  1 14  5 3  4  2  2  2  2  4 3    -0    -1     0  1  0  0 0
966   1  11 2  51  1 16  . .  .  .  .  .  .  . .     .     .     .  .  .  . 1
967  13  30 2  28  4 19  5 5  5  2  2  2  4  4 3    -0     1     1  0  0  0 0
968  12  11 2  43  1 18  4 4  4  2  2  1  4  4 3    -1    -1     1  1  0  0 0
972   1  13 1  43  3 16  4 4  3  2  2  1  2  4 3    -1    -1     0  0  0  1 0
973   5   2 2  44  1 19  5 5  5  3  3  3  4  4 4     1     1     1  1  0  0 0
974  10   4 1  34  2 18  5 4  4  4  4  1  1  4 3     1    -0    -0  0  1  0 0
976  12  34 1  51  4 19  5 4  4  3  2  2  3  4 3     0    -0     1  0  0  0 0
977  26  11 2  40  3 12  4 4  4  2  2  2  4  4 3    -0    -1     1  0  0  1 0
978   3  13 1  32  4 17  5 4  5  3  3  3  3  3 3     1     0    -0  0  0  0 0
979  17  36 2  38  3 16  4 5  5  2  2  1  1  4 3    -1     0    -0  0  0  1 0
980   5   4 2  32  2 20  5 5  5  2  2  2  2  2 3    -0     1    -1  0  1  0 0
981   9   8 1  44  3 20  5 4  5  2  2  2  3  4 3    -0     0     1  0  0  1 0
982   8   8 1  61  1 15  5 5  5  5  1  1  1  4 3     0     1    -0  1  0  0 0
984   8   0 2  47  4 20  4 4  4  1  1  1  1  1 2    -1    -1    -2  0  0  0 0
986  13  23 2  61  1 10  . .  .  .  .  .  .  . .     .     .     .  .  .  . 1
987   4  17 1  34  4 18  5 5  5  2  2  1  2  3 1    -0     1    -2  0  0  0 0
989  13   8 1  34  1 19  5 5  5  2  2  2  3  4 3    -0     1     1  1  0  0 0
992   5   4 2  61  4 20  . .  .  .  .  .  .  . .     .     .     .  .  .  . 1
993   6  30 2  41  4 19  5 5  5  2  1  1  4  5 3    -1     1     2  0  0  0 0
994  12  53 1  38  4 19  4 4  4  4  3  2  4  4 3     1    -1     1  0  0  0 0
998   9   9 1  51  4 19  5 5  5  3  3  1  3  3 3     0     1     0  0  0  0 0
999  18   2 1  32  4 20  4 4  4  2  2  2  2  2 2    -0    -1    -1  0  0  0 0
1E3  15  19 2  40  1 18  4 4  2  2  2  2  2  4 3    -1    -2     0  1  0  0 0
1E3   4   6 2  41  4 18  2 4  4  4  4  4  2  3 3     2    -2    -1  0  0  0 0
1E3   9   2 2  49  4 18  3 5  5  2  2  1  4  2 3    -0     0     0  0  0  0 0
1E3  19  13 2  43  2 17  5 5  5  2  2  2  4  4 3    -0     1     1  0  1  0 0
1E3  14  11 2  33  4 16  5 4  4  3  3  3  2  2 3     1    -0    -1  0  0  0 0
1E3   .   . 1  27  2  .  . .  .  .  .  .  .  . .     .     .     .  .  .  . 1
1E3   5   4 2  40  1 15  . .  .  .  .  .  .  . .     .     .     .  .  .  . 1
1E3  14   9 2  32  1 19  5 5  5  3  2  4  4  5 3     1     1     1  1  0  0 0
1E3  22  15 2  56  1  6  4 3  4  3  3  3  3  3 3     1    -1     0  1  0  0 0
1E3  14  19 2  35  1 16  4 4  2  4  4  4  4  4 3     2    -2     1  1  0  0 0
1E3   5  17 2  52  1 14  5 4  5  2  2  2  2  2 3    -0     0    -1  1  0  0 0
1E3  19  28 2  26  1 14  5 3  5  2  4  1  1  4 3     0    -0    -0  1  0  0 0
1E3  19  13 1  30  1 18  5 5  4  2  2  1  3  4 3    -1     0     1  1  0  0 0
1E3  13   4 1  61  2 19  4 5  4  2  2  2  2  4 3    -0    -0     0  0  1  0 0
1E3   5   4 2  42  4 20  5 5  5  2  2  2  4  5 2    -0     1     1  0  0  0 0
1E3  20  11 1  44  2  9  4 4  4  2  2  1  3  4 3    -1    -1     1  0  1  0 0
1E3  27  32 2  35  2 19  4 4  4  2  4  2  4  4 3     0    -1     1  0  1  0 0
1E3  14  21 2  49  2 19  . .  .  .  .  .  .  . .     .     .     .  .  .  . 1
1E3  18  15 1  53  4 14  5 5  5  2  2  2  2  4 3    -0     1     0  0  0  0 0
1E3  13   8 1  34  4 20  2 4  2  4  4  4  2  3 4     2    -3     0  0  0  0 0
1E3   6  13 2  36  4 18  5 5  5  4  4  2  3  2 3     2     1    -1  0  0  0 0
1E3  26  19 1  48  2  4  3 3  2  2  2  2  3  3 3    -0    -3     0  0  1  0 0
1E3  26  30 1  29  2 14  5 5  4  1  2  1  3  4 2    -1     0    -0  0  1  0 0
1E3   9  32 2  29  1 18  5 4  4  2  4  2  3  4 2     1    -0    -0  1  0  0 0
1E3   9  13 2  45  4 19  4 4  4  3  2  1  3  4 3    -0    -1     1  0  0  0 0
1E3   6   4 2  51  4 20  5 5  5  2  2  2  4  4 3    -0     1     1  0  0  0 0
1E3  20  23 2  34  4 20  5 5  5  2  2  1  4  4 3    -1     1     1  0  0  0 0
1E3   5   0 2  27  4 19  5 4  5  2  1  1  4  5 3    -1     0     2  0  0  0 0
1E3  20  19 1  49  2 17  4 4  4  3  4  4  2  4 2     2    -1    -1  0  1  0 0
1E3  14  41 1  30  4 20  5 5  5  2  2  2  4  5 3    -0     1     1  0  0  0 0
1E3  88  56 1  26  1 13  4 4  4  4  4  2  4  4 3     1    -1     1  1  0  0 0
1E3  28  36 2  42  3 18  4 4  4  2  2  2  2  4 3    -0    -1     0  0  0  1 0
1E3  12   4 1  42  4 11  4 4  3  2  2  2  2  3 2    -0    -1    -1  0  0  0 0
1E3  12   8 2  31  2 17  5 4  4  2  2  2  2  4 2    -0    -0    -0  0  1  0 0
1E3  18   8 1  43  1 15  4 5  5  2  2  2  2  4 2    -0     0    -1  1  0  0 0
1E3   1  23 1  46  1 16  5 3  5  2  1  1  2  4 3    -1    -0     0  1  0  0 0
1E3  24  26 2  30  4 16  5 4  4  2  2  1  3  4 2    -1    -0     0  0  0  0 0
1E3  10   4 2  37  4 19  4 3  4  2  2  2  4  4 4    -1    -1     2  0  0  0 0
1E3  14   9 2  28  4 20  5 5  5  3  3  2  4  4 3     1     1     1  0  0  0 0
1E3  12   9 1  28  2 18  4 4  4  4  4  4  3  2 4     2    -1    -0  0  1  0 0
1E3  14   0 2  29  1 20  5 4  4  2  2  2  3  4 3    -0    -0     1  1  0  0 0
1E3  23   2 2  50  1 19  5 5  5  2  2  2  3  4 3    -0     1     1  1  0  0 0
1E3  24  34 1  61  4 16  4 5  5  2  2  2  2  4 3    -0     0     0  0  0  0 0
1E3  12   6 1  51  1 13  4 4  4  2  2  2  2  2 3    -0    -1    -1  1  0  0 0
1E3  10   9 2  34  4 20  4 5  5  1  1  1  4  4 3    -2     0     1  0  0  0 0
1E3  18  24 2  25  4 15  5 4  3  2  2  3  1  2 2     0    -1    -2  0  0  0 0
1E3  17   9 1  28  1 11  4 3  3  2  2  2  2  4 3    -1    -2     0  1  0  0 0
1E3  15  17 2  36  3 18  5 4  5  3  3  2  4  4 3     0     0     1  0  0  1 0
1E3  18  28 1  32  1 10  5 5  5  5  2  4  3  4 3     2     1     0  1  0  0 0
1E3  10   6 1  44  2 17  5 4  4  2  2  1  4  4 3    -1    -0     1  0  1  0 0
1E3  35  56 1  56  1 16  4 3  5  2  2  2  4  4 3    -0    -1     1  1  0  0 0
1E3  17  24 2  33  3 20  4 4  4  3  2  2  2  2 3     0    -1    -1  0  0  1 0
1E3  32  28 2  68  . 16  . .  .  .  .  .  .  . .     .     .     .  .  .  . 1
1E3  28  30 2  44  1 13  3 4  4  3  2  4  2  2 3     1    -1    -1  1  0  0 0
1E3  19  21 1  34  4 20  5 4  4  3  3  2  3  3 3     1    -0     0  0  0  0 0
1E3  14  21 2  27  4 20  4 3  4  2  2  2  4  4 2    -0    -1     0  0  0  0 0
1E3   8   9 2  49  4 20  4 4  4  2  2  2  2  4 3    -0    -1     0  0  0  0 0
1E3  29  49 2  37  1 17  3 3  3  2  2  4  2  4 3     0    -2     0  1  0  0 0
1E3  13  13 2  52  3 20  5 5  5  4  4  4  3  4 3     2     1     0  0  0  1 0
1E3  19  26 1  27  2 19  4 5  4  4  3  2  4  4 3     1    -0     1  0  1  0 0
1E3  20  51 2  35  3 16  5 5  5  2  2  2  2  4 2    -0     1    -1  0  0  1 0
1E3   8  23 2  42  1 16  5 5  5  4  2  2  2  2 3     1     1    -1  1  0  0 0
1E3   4   2 1  54  1 14  4 3  4  2  1  1  3  4 3    -1    -1     1  1  0  0 0
1E3   5  21 1  52  2 15  1 5  5  1  1  3  2  4 2    -1    -1    -1  0  1  0 0
1E3  42  15 2  39  3 17  5 5  5  2  2  2  4  4 3    -0     1     1  0  0  1 0
1E3   3   8 1   .  . 20  . .  .  .  .  .  .  . .     .     .     .  .  .  . 1
1E3  10  15 2  39  2 20  5 4  5  1  1  1  1  1 2    -1     0    -2  0  1  0 0
1E3  12  13 2  32  4 20  5 5  5  2  2  2  2  4 3    -0     1     0  0  0  0 0
1E3  12   6 2  50  4 19  5 4  4  1  1  1  3  4 2    -2    -0     0  0  0  0 0
1E3  10  11 2  46  1 17  5 5  5  1  5  1  4  4 3     0     1     1  1  0  0 0
1E3  19  11 1  36  3 20  4 4  5  2  2  2  2  4 3    -0    -0     0  0  0  1 0
1E3   4   4 2  35  4 19  5 5  5  3  2  1  4  4 3    -0     1     1  0  0  0 0
1E3  17  34 1  26  2 14  5 3  4  4  4  2  2  4 3     1    -1     0  0  1  0 0
1E3  15  11 2  46  3 20  5 5  5  1  1  1  2  4 3    -2     1     0  0  0  1 0
1E3   5  11 1  44  1 16  4 2  2  1  1  1  1  5 4    -2    -3     1  1  0  0 0
1E3  19  11 2  37  1 18  4 4  5  3  2  2  2  2 3     0    -0    -1  1  0  0 0
1E3  36  17 1  51  1 20  4 4  4  4  2  5  2  2 3     2    -1    -1  1  0  0 0
1E3  12  11 2  41  4 19  5 5  4  3  2  2  4  4 3     0     0     1  0  0  0 0
1E3  15   8 2  29  4 14  4 4  5  1  1  1  4  4 3    -2    -0     1  0  0  0 0
1E3  20  38 2  26  2 20  4 4  5  3  2  3  2  4 2     0    -0    -1  0  1  0 0
1E3  41  60 2  25  1 18  5 4  4  2  2  2  4  4 3    -0    -0     1  1  0  0 0
1E3  10   6 1  39  4 17  5 5  5  4  4  3  2  4 3     2     1    -0  0  0  0 0
1E3  19  17 2  32  4 19  4 4  4  1  1  2  1  4 3    -1    -1    -0  0  0  0 0
1E3   9  21 1  33  4 18  5 5  4  4  2  2  3  4 3     0     0     1  0  0  0 0
1E3  26  38 2  29  1 16  5 3  4  2  2  2  3  4 3    -0    -1     1  1  0  0 0
1E3  27  19 1  44  2 17  4 4  4  2  2  2  3  4 2    -0    -1    -0  0  1  0 0
1E3  17   8 1  40  1 17  4 3  4  2  2  1  1  2 3    -1    -1    -1  1  0  0 0
1E3  51  32 1  26  2 19  4 4  3  4  4  4  2  2 3     2    -1    -1  0  1  0 0
1E3  42  26 1  25  1 19  4 3  4  3  3  4  3  2 3     1    -1    -1  1  0  0 0
1E3   5   4 2  59  1 17  4 4  4  3  2  1  3  4 3    -0    -1     1  1  0  0 0
1E3  19  23 2  26  1 15  5 5  5  3  4  3  4  4 3     1     1     1  1  0  0 0
1E3  13   2 1  29  4 20  4 4  4  3  2  2  3  4 3    -0    -1     1  0  0  0 0
1E3   8  19 2  47  4 20  5 4  4  3  2  2  3  4 3     0    -0     1  0  0  0 0
1E3  10   8 2  52  4 16  5 4  4  2  2  2  2  2 2    -0    -0    -1  0  0  0 0
1E3  15  19 1  42  4 17  5 4  3  2  2  3  2  4 3    -0    -1     0  0  0  0 0
1E3  18  17 1  44  2 19  4 4  4  2  2  2  3  2 3    -0    -1    -0  0  1  0 0
1E3  10  24 2  31  2 19  5 5  5  3  3  2  4  4 2     1     1     0  0  1  0 0
1E3  13   4 1  55  1 15  4 4  3  2  2  2  2  3 2    -0    -1    -1  1  0  0 0
1E3  12   9 2  36  4 15  5 5  4  3  2  1  2  4 3    -0     0     0  0  0  0 0
1E3   0   6 2  38  4 18  . .  .  .  .  .  .  . .     .     .     .  .  .  . 1
1E3  33  60 2  27  3  7  3 4  4  2  2  2  2  2 2    -0    -1    -1  0  0  1 0
1E3  12   9 2  39  3 20  5 5  5  2  2  2  4  4 3    -0     1     1  0  0  1 0
1E3  12   9 2  47  3 20  5 5  5  3  2  2  4  4 3     0     1     1  0  0  1 0
1E3  27  15 1  54  2 15  4 4  4  4  2  4  4  4 3     1    -1     1  0  1  0 0
1E3  13   9 2  26  4 18  5 5  5  3  2  1  3  4 3    -0     1     1  0  0  0 0
1E3   6   8 2  65  2 18  5 5  5  2  1  1  1  4 3    -1     1    -0  0  1  0 0
1E3  17  17 1  47  1 17  3 3  3  3  2  1  3  4 2    -1    -2     0  1  0  0 0
1E3  14  21 2  26  3 19  5 5  5  2  2  1  2  4 2    -1     1    -0  0  0  1 0
1E3  32  26 1  26  2 20  4 4  3  3  2  4  2  2 2     1    -1    -2  0  1  0 0
1E3   9   9 2  27  4 20  5 5  5  2  2  2  4  5 3    -0     1     1  0  0  0 0
1E3   3  21 2  27  4 20  5 5  5  2  2  4  4  4 2     1     1     0  0  0  0 0
1E3  12  11 2  38  1 20  5 5  5  1  1  1  2  5 3    -2     1     1  1  0  0 0
1E3  14  13 2  27  4 19  5 5  3  3  3  3  1  1 2     1    -0    -3  0  0  0 0
1E3  27  28 2  43  1 19  . .  .  .  .  .  .  . .     .     .     .  .  .  . 1
1E3   9  13 2  35  4 18  4 4  4  1  1  1  4  4 4    -2    -1     2  0  0  0 0
1E3   9   8 2  42  3 19  5 5  4  2  2  1  4  5 3    -1     0     2  0  0  1 0
1E3  17  13 2  32  1 19  5 4  5  4  4  2  3  4 3     1     1     0  1  0  0 0
1E3   8   9 2  31  4 20  5 5  5  4  4  2  4  4 3     1     1     1  0  0  0 0
1E3  26  21 2  52  2  7  1 5  4  3  2  4  4  3 4     1    -2     1  0  1  0 0
1E3  27  26 1  47  2 19  4 4  4  3  2  2  3  4 3    -0    -1     1  0  1  0 0
1E3  19  13 1  36  1 20  . .  .  .  .  .  .  . .     .     .     .  .  .  . 1
1E3  14  13 1  25  4 18  5 4  4  4  4  2  2  4 3     1    -0     0  0  0  0 0
1E3  13  13 2  26  4 19  4 4  5  2  2  2  4  5 3    -1    -0     2  0  0  0 0
1E3  13  19 2  35  4 19  5 5  5  2  2  1  1  1 2    -0     1    -2  0  0  0 0
1E3  15  11 2  32  1 17  4 5  4  2  2  2  2  4 3    -0    -0     0  1  0  0 0
1E3   4   2 2  49  2 19  4 5  4  2  3  2  2  4 3     0    -0     0  0  1  0 0
1E3  19   8 1  38  4 13  4 4  4  2  4  2  2  2 2     1    -1    -2  0  0  0 0
1E3   8  13 2  26  4 20  4 5  5  2  2  2  3  3 3    -0     0     0  0  0  0 0
1E3   0  11 2  63  1  1  . .  .  .  .  .  .  . .     .     .     .  .  .  . 1
1E3   9   6 2  35  4 19  5 5  5  3  2  1  3  4 3    -0     1     1  0  0  0 0
1E3  14  15 1  36  1 14  5 3  5  3  5  4  4  4 3     2    -0     1  1  0  0 0
1E3  40  41 1  38  2 16  . .  .  .  .  .  .  . .     .     .     .  .  .  . 1
1E3  35  47 2  27  2 17  5 5  5  5  5  5  4  5 3     3     1     1  0  1  0 0
1E3  14   4 2  52  4 19  5 5  5  3  3  2  2  4 3     1     1     0  0  0  0 0
1E3  14  15 1  35  4 19  5 5  5  2  2  2  3  5 3    -0     1     1  0  0  0 0
1E3  20   9 1  59  2 15  5 5  5  2  2  2  2  4 2    -0     1    -1  0  1  0 0
1E3  12  34 1  45  1 16  . .  .  .  .  .  .  . .     .     .     .  .  .  . 1
1E3   5  11 2  35  1 17  2 1  1  2  4  5  2  2 3     2    -5    -1  1  0  0 0
1E3  42  38 2  34  3 20  4 4  4  2  2  2  2  2 3    -0    -1    -1  0  0  1 0
1E3  19  13 1  25  2 17  4 3  4  2  2  1  2  2 3    -1    -1    -1  0  1  0 0
1E3  10   6 1  54  3 17  5 5  5  4  4  4  4  1 4     3     1    -0  0  0  1 0
1E3  18  21 1  34  4 18  5 4  5  3  3  2  3  4 2     1     0    -0  0  0  0 0
1E3  19  15 2  39  4 19  5 4  4  3  4  2  2  5 2     1    -0    -0  0  0  0 0
1E3   3   8 1  36  2 19  4 4  4  1  1  1  1  1 3    -1    -1    -2  0  1  0 0
1E3  23   6 1  52  1 19  4 4  4  2  2  2  3  4 3    -0    -1     1  1  0  0 0
1E3  29  15 2  46  1 15  5 4  3  2  2  2  3  3 3    -0    -1     0  1  0  0 0
1E3  23  17 1  26  2 15  5 5  5  3  2  3  2  3 2     1     1    -1  0  1  0 0
1E3  20  17 2  38  3 19  5 5  4  4  3  4  3  4 3     2     0     0  0  0  1 0
1E3   9   6 1  32  1 19  4 4  4  3  3  4  4  4 3     1    -1     1  1  0  0 0
1E3   5   2 2  35  1 18  5 5  5  3  2  1  2  4 3    -0     1     0  1  0  0 0
1E3   8   0 2  44  4 20  5 4  5  1  1  1  1  3 3    -2     0    -1  0  0  0 0
1E3  23  45 2  30  3 18  4 4  4  2  1  2  2  2 3    -1    -1    -1  0  0  1 0
1E3  17  34 2  35  4 20  5 5  5  4  3  2  2  2 3     1     1    -1  0  0  0 0
1E3  15  26 2  25  3 18  5 4  4  1  2  2  3  4 3    -1    -0     1  0  0  1 0
1E3  20   0 1  30  4 17  5 5  5  3  2  1  2  5 3    -0     1     1  0  0  0 0
1E3  10   0 1  42  4 18  4 4  4  2  2  2  2  4 3    -0    -1     0  0  0  0 0
1E3  14  15 2  36  4 19  5 5  5  1  1  1  3  1 3    -1     1    -1  0  0  0 0
1E3  18  15 2  30  4 16  1 5  5  2  2  2  4  5 4    -1    -1     2  0  0  0 0
1E3  17  15 1  58  1 20  4 4  4  1  1  1  1  1 1    -1    -1    -3  1  0  0 0
1E3   3   0 2  63  1 19  5 4  5  1  1  1  1  1 1    -1     0    -3  1  0  0 0
1E3  17  17 2  37  4 20  5 4  5  4  4  4  4  4 4     2     1     1  0  0  0 0
1E3   .   . 2  39  1  .  . .  .  .  .  .  .  . .     .     .     .  .  .  . 1
1E3  35  51 2  33  4 19  4 4  4  4  4  4  4  4 3     2    -1     1  0  0  0 0
1E3   8  21 2  50  . 15  . .  .  .  .  .  .  . .     .     .     .  .  .  . 1
1E3   1   0 1  33  4 20  5 5  5  1  1  1  1  1 2    -1     1    -2  0  0  0 0
1E3   5  11 2  38  4 18  5 5  5  4  4  4  4  4 4     2     1     1  0  0  0 0
1E3   1   4 2  33  4 20  5 5  5  1  1  1  1  1 3    -1     1    -2  0  0  0 0
1E3  10   0 2   .  . 15  . .  .  .  .  .  .  . .     .     .     .  .  .  . 1
1E3  17  19 2  29  4 17  5 4  4  5  4  5  2  2 3     3     0    -1  0  0  0 0
1E3   .   . 1  54  3  .  . .  .  .  .  .  .  . .     .     .     .  .  .  . 1
1E3   6  26 2  40  4 20  5 5  5  2  2  2  4  4 3    -0     1     1  0  0  0 0
1E3  41  38 1  26  1 16  . .  .  .  .  .  .  . .     .     .     .  .  .  . 1
1E3  12  15 2  37  4 15  2 5  5  3  2  3  4  4 3     0    -1     1  0  0  0 0
1E3  26  24 2  37  4 12  4 5  4  3  2  2  2  2 3     0    -0    -1  0  0  0 0
1E3  31  38 1  27  3 18  5 4  4  5  5  5  3  2 4     4     0    -0  0  0  1 0
1E3  31  19 1  33  4 17  4 4  4  3  2  2  3  4 3    -0    -1     1  0  0  0 0
1E3  14   8 2  39  1 18  5 4  5  2  4  2  3  4 3     1     0     0  1  0  0 0
1E3  12  23 2  46  1 15  . .  .  .  .  .  .  . .     .     .     .  .  .  . 1
1E3  14   9 1  35  4 14  4 4  4  2  2  2  4  4 2    -0    -1     0  0  0  0 0
1E3   8  13 2  35  1 19  4 4  5  2  1  1  3  4 3    -1    -0     1  1  0  0 0
1E3   1   9 2  60  4 20  4 5  5  2  2  2  1  1 1     0     1    -3  0  0  0 0
1E3  12  17 2  26  4 20  5 5  5  2  2  2  4  4 3    -0     1     1  0  0  0 0
1E3   9   8 2  35  4 18  . .  .  .  .  .  .  . .     .     .     .  .  .  . 1
1E3  20  13 2  39  4 19  4 4  4  3  2  2  4  4 3    -0    -1     1  0  0  0 0
1E3  14  13 2  33  4 19  5 4  4  2  2  2  4  4 3    -0    -0     1  0  0  0 0
1E3  15   8 1  32  1 14  4 3  4  2  2  2  2  4 3    -1    -1     0  1  0  0 0
1E3   1   4 2  26  4 19  5 5  5  2  4  2  3  4 3     1     1     0  0  0  0 0
1E3  13   4 2  27  4 19  4 4  5  3  2  2  2  2 3     0    -0    -1  0  0  0 0
1E3  19  28 2  43  1 17  4 5  5  2  2  3  2  2 3     0     0    -1  1  0  0 0
1E3  36  15 1  28  2 20  1 1  1  2  2  2  2  4 4    -1    -6     1  0  1  0 0
1E3   6  11 2  28  4 19  5 5  5  3  3  3  3  2 3     1     1    -1  0  0  0 0
1E3  13  15 2  27  1 16  5 4  5  4  2  2  4  4 4     0     0     2  1  0  0 0
1E3  14  11 2   .  . 17  . .  .  .  .  .  .  . .     .     .     .  .  .  . 1
1E3   5   6 1  43  2 16  4 4  4  2  2  1  2  2 3    -1    -1    -1  0  1  0 0
1E3  15  21 2  40  4 19  4 3  3  3  2  2  4  4 3    -0    -2     1  0  0  0 0
1E3   9   4 1  57  3 15  5 4  4  4  4  2  2  2 3     2     0    -1  0  0  1 0
1E3  13  13 1  38  1 12  3 4  4  3  4  2  2  3 3     1    -1    -1  1  0  0 0
1E3  14  21 2  50  3 16  5 4  4  2  2  2  4  4 3    -0    -0     1  0  0  1 0
1E3  22  15 2  25  4 19  5 5  5  2  2  2  2  4 1    -0     1    -1  0  0  0 0
1E3  13  28 1  28  1 16  5 4  4  2  2  2  2  2 3    -0    -0    -1  1  0  0 0
1E3   9  24 2  39  1 19  5 5  5  4  2  2  4  2 3     1     1    -0  1  0  0 0
1E3  35  32 1  27  2 18  5 4  5  4  4  2  4  4 3     1     1     1  0  1  0 0
1E3  35  34 2  27  4 20  4 4  4  2  2  3  4  4 3    -0    -1     1  0  0  0 0
1E3  28  23 2  28  3 14  4 4  5  2  2  1  4  4 3    -1    -0     1  0  0  1 0
1E3  14   2 1  49  4 19  5 5  5  2  2  1  4  4 3    -1     1     1  0  0  0 0
1E3   3   2 2  38  3 16  4 4  4  2  4  2  2  4 2     0    -1    -1  0  0  1 0
1E3   6   8 2  40  1 10  5 5  5  3  3  2  4  4 3     1     1     1  1  0  0 0
1E3  27  19 2  28  4 18  4 4  5  2  2  3  4  4 4    -0    -0     2  0  0  0 0
1E3   8   4 2  52  1 19  4 4  4  2  2  2  2  4 3    -0    -1     0  1  0  0 0
1E3  29  21 2  28  2 20  5 5  5  4  4  3  4  4 3     2     1     1  0  1  0 0
1E3   3  13 2  30  1 19  4 5  4  1  1  1  1  1 3    -1    -0    -2  1  0  0 0
1E3  19  15 2  52  3 20  5 5  5  4  2  2  2  4 3     0     1     0  0  0  1 0
1E3  13  19 2  44  1 16  3 3  3  2  2  2  1  4 2    -1    -2    -1  1  0  0 0
1E3  29  19 2  27  4 17  5 5  5  2  3  2  3  4 3     0     1     0  0  0  0 0
1E3  33  17 1  59  1 20  4 4  4  1  1  1  3  4 3    -2    -1     1  1  0  0 0
1E3   3   8 2  55  3 20  5 5  5  2  2  2  2  2 2     0     1    -1  0  0  1 0
1E3  17  39 2  37  4 20  5 5  5  2  2  4  2  4 4     0     1     1  0  0  0 0
1E3   5  21 1  25  1 20  5 4  4  1  1  1  2  4 2    -2    -0    -0  1  0  0 0
1E3  42  73 2  42  4 17  5 4  4  3  2  2  1  1 1     1    -0    -3  0  0  0 0
1E3  17  13 2  41  2 16  5 2  5  2  2  2  4  4 3    -1    -1     1  0  1  0 0
1E3  37  30 1  25  1 15  . .  .  .  .  .  .  . .     .     .     .  .  .  . 1
1E3  14  15 2  28  1 18  4 4  4  2  2  2  4  4 3    -0    -1     1  1  0  0 0
1E3  23   8 1  32  1 20  4 4  4  5  5  4  4  1 4     3    -0    -0  1  0  0 0
1E3  24   8 1  33  4 19  5 5  5  3  2  2  2  4 3     0     1     0  0  0  0 0
1E3  10  17 2  25  4 19  5 5  4  3  3  1  2  1 2     1     1    -2  0  0  0 0
1E3  23  32 2  25  3 16  4 3  4  5  4  4  3  2 3     3    -1    -1  0  0  1 0
1E3  42  34 1  56  4 15  5 4  4  2  2  2  2  2 3    -0    -0    -1  0  0  0 0
1E3  15   9 1  25  2 16  4 4  4  3  2  2  2  4 3    -0    -1     0  0  1  0 0
1E3   5   8 2  30  1 18  5 3  5  2  2  1  1  1 3    -0    -0    -2  1  0  0 0
1E3  37  13 1  43  4 20  4 2  4  2  2  2  4  4 3    -1    -2     1  0  0  0 0
1E3   3   4 2  33  1 19  4 3  4  4  4  2  2  2 3     1    -1    -1  1  0  0 0
1E3   6   9 1  48  3 18  5 5  4  5  4  1  1  3 2     2     1    -2  0  0  1 0
1E3   6   2 1  28  3 19  5 5  5  1  1  1  4  4 4    -2     1     2  0  0  1 0
1E3  10  13 2  47  2 20  5 5  5  3  1  1  3  5 4    -1     1     2  0  1  0 0
1E3   4   6 2  56  2 10  2 5  4  3  2  2  2  4 3    -0    -1     0  0  1  0 0
1E3  15  28 2  29  1 19  5 5  5  3  2  2  4  4 2     0     1     0  1  0  0 0
1E3  19  41 1  36  3 19  5 5  4  2  2  2  4  4 3    -0     0     1  0  0  1 0
1E3   0   0 1  37  1 10  . .  .  .  .  .  .  . .     .     .     .  .  .  . 1
1E3  42  41 2  35  4 16  . .  .  .  .  .  .  . .     .     .     .  .  .  . 1
1E3   4   4 2  46  1 20  5 5  5  1  1  1  1  2 3    -1     1    -1  1  0  0 0
1E3  22  24 2  30  3 19  4 4  4  3  3  2  4  2 3     1    -1    -0  0  0  1 0
1E3  13  24 2  32  1 16  2 2  3  2  4  2  4  4 3     0    -3     1  1  0  0 0
1E3  12  28 1  33  4 19  5 5  5  2  2  2  4  4 3    -0     1     1  0  0  0 0
1E3  20  28 2  26  4 19  4 4  4  2  2  1  2  4 2    -1    -1    -0  0  0  0 0
1E3   8   4 2  39  1 20  5 5  5  2  2  1  2  4 3    -1     1     0  1  0  0 0
1E3  31  36 2  26  4 17  4 4  4  2  4  2  4  4 3     0    -1     1  0  0  0 0
1E3  17  13 2  51  4 20  4 5  5  4  4  4  4  2 3     2     1    -0  0  0  0 0
1E3  12  15 1  47  1 19  5 5  5  2  2  2  2  4 3    -0     1     0  1  0  0 0
2E3  35   0 1  60  2 18  4 3  4  3  3  4  4  4 4     1    -1     2  0  1  0 0
2E3   9   8 2  59  1 17  4 3  3  4  3  4  2  5 3     1    -2     1  1  0  0 0
2E3  18  39 2  55  1 14  . .  .  .  .  .  .  . .     .     .     .  .  .  . 1
2E3  12   0 2  47  4 19  4 5  5  2  2  1  3  4 3    -1     0     1  0  0  0 0
2E3  10  13 1  48  1 19  3 4  4  2  4  2  3  2 1     1    -1    -2  1  0  0 0
2E3  27  34 1  59  2 18  5 5  5  3  2  2  3  4 3     0     1     1  0  1  0 0
2E3  10   4 2  58  2 19  5 5  5  2  2  2  2  4 3    -0     1     0  0  1  0 0
2E3   3  15 2  57  2 17  5 4  5  3  2  2  4  4 3     0     0     1  0  1  0 0
2E3   0   0 2  56  1 10  5 5  5  5  5  5  5  5 1     3     1     0  1  0  0 0
2E3   1   9 2  64  2 15  1 5  5  2  2  2  2  2 2    -0    -1    -2  0  1  0 0
2E3   0   0 2  61  1 19  5 5  5  1  4  1  1  1 1     0     1    -3  1  0  0 0
2E3  10  13 1  51  2 18  4 4  4  2  4  2  2  4 3     0    -1     0  0  1  0 0
2E3   4   6 1  58  4 20  5 4  4  2  2  2  2  2 3    -0    -0    -1  0  0  0 0
2E3  10  21 1  51  4 18  5 5  5  1  1  1  2  2 2    -1     1    -1  0  0  0 0
2E3   9   2 2  44  1 18  5 5  5  1  5  1  1  4 3     0     1    -0  1  0  0 0
2E3  24  23 1  39  2 12  5 4  5  3  2  2  2  4 3     0     0     0  0  1  0 0
2E3   4   4 2  58  4 18  . .  .  .  .  .  .  . .     .     .     .  .  .  . 1
2E3   6   4 1  33  4 18  2 4  4  2  2  2  4  4 3    -0    -2     1  0  0  0 0
2E3  35  28 2  51  4 17  5 5  5  3  3  5  3  4 3     2     1     0  0  0  0 0
2E3   6   6 2  50  2 20  5 5  5  1  1  1  1  1 1    -1     1    -3  0  1  0 0
2E3  10  11 2  60  4 20  5 5  5  1  1  1  1  1 1    -1     1    -3  0  0  0 0
2E3  14  21 1  54  4 14  4 4  3  3  3  3  2  4 3     1    -1     0  0  0  0 0
2E3   6  15 2  47  4 20  5 4  4  3  3  2  2  4 3     0    -0     0  0  0  0 0
2E3  13  26 2  46  4 13  5 5  4  2  2  2  2  3 3    -0     0    -0  0  0  0 0
2E3  24  58 1  45  4  5  3 3  4  4  4  3  4  4 3     2    -2     1  0  0  0 0
2E3   5  45 2  55  1 16  5 5  5  2  2  1  1  4 4    -1     1     0  1  0  0 0
2E3  18   4 2  46  1 16  5 4  4  4  4  4  5  4 3     2    -0     1  1  0  0 0
2E3   5   8 1  42  2 19  5 5  5  3  2  1  2  4 3    -0     1     0  0  1  0 0
2E3   5   9 1  38  4 19  4 4  4  4  2  2  2  4 3     0    -1     0  0  0  0 0
2E3   1  17 2  54  4 18  5 4  5  4  2  2  2  4 3     0     0     0  0  0  0 0
2E3  15  17 2  35  4 19  4 4  3  4  4  4  4  4 3     2    -1     1  0  0  0 0
2E3   .   . 1  41  4  .  . .  .  .  .  .  .  . .     .     .     .  .  .  . 1
2E3  18  28 1  47  2 18  5 2  5  2  2  5  2  2 3     1    -1    -1  0  1  0 0
2E3   6  30 2  26  1 15  5 5  5  4  2  2  2  3 3     1     1    -0  1  0  0 0
2E3  10  17 1  48  3 11  3 2  4  2  3  2  3  4 2    -0    -2    -0  0  0  1 0
2E3  17  23 2  45  2 18  5 3  4  2  1  2  2  4 2    -1    -1    -0  0  1  0 0
2E3   9  23 1  54  4 20  5 5  5  1  1  1  3  4 3    -2     1     1  0  0  0 0
2E3   8  15 1  49  1 15  4 4  4  2  4  2  2  2 2     1    -1    -2  1  0  0 0
2E3  10  30 2  25  4 17  2 4  4  2  2  2  2  4 2    -0    -2    -1  0  0  0 0
2E3   3   6 2  35  3 13  4 4  4  1  1  1  2  3 2    -2    -1    -1  0  0  1 0
2E3  15  30 2  31  4 18  5 5  5  3  2  2  3  3 3     0     1     0  0  0  0 0
2E3  19  11 2  42  1 14  4 3  4  2  1  1  3  4 3    -1    -1     1  1  0  0 0
2E3   8  21 1  42  3 19  5 5  4  3  2  2  2  2 3     0     0    -1  0  0  1 0
2E3  20  13 1  42  4 14  4 4  4  1  1  1  2  2 2    -1    -1    -1  0  0  0 0
2E3  20  24 1  42  4 20  5 5  4  3  2  2  4  4 3     0     0     1  0  0  0 0
2E3  20  17 1  30  4  8  4 3  5  2  1  1  3  4 3    -1    -1     1  0  0  0 0
2E3  14  23 1  33  4 16  4 4  4  4  4  4  4  4 3     2    -1     1  0  0  0 0
2E3  42  41 1  29  4 18  1 4  4  4  4  4  1  1 3     2    -2    -2  0  0  0 0
2E3  19  26 1  35  4 17  4 5  5  2  2  3  4  4 3     0     0     1  0  0  0 0
2E3  12  13 2  38  1 17  5 5  5  2  2  2  4  4 4    -0     1     2  1  0  0 0
2E3   6   2 2  40  1 16  4 4  4  2  2  2  2  4 2    -0    -1    -0  1  0  0 0
2E3   .   . 2  63  3  .  . .  .  .  .  .  .  . .     .     .     .  .  .  . 1
2E3   5  13 2  49  2 17  5 5  5  2  2  2  4  4 3    -0     1     1  0  1  0 0
2E3  17  17 2  25  4 19  4 3  4  2  4  2  4  4 3     0    -1     1  0  0  0 0
2E3   9  13 2  25  1 16  5 5  5  2  4  1  4  4 3     0     1     1  1  0  0 0
2E3   9  17 2  43  1 14  . .  .  .  .  .  .  . .     .     .     .  .  .  . 1
2E3   4   2 1  48  4 19  5 5  5  3  3  4  3  4 3     1     1     0  0  0  0 0
2E3   5  13 2  35  4 18  5 4  4  2  1  1  2  4 2    -1    -0    -0  0  0  0 0
2E3  19  13 2  38  1 18  5 5  4  2  2  4  4  4 3     0     0     1  1  0  0 0
2E3  13   6 2  54  4 19  5 5  5  1  1  1  1  1 1    -1     1    -3  0  0  0 0
2E3  50  51 1  25  4  0  3 3  3  3  3  3  3  3 3     1    -2    -0  0  0  0 0
2E3   1   4 1  49  4 19  4 5  5  2  2  2  2  4 2    -0     0    -1  0  0  0 0
2E3   9   6 2  40  3 19  5 5  4  2  4  1  4  4 3     0     0     1  0  0  1 0
2E3   6   0 2  40  4 19  5 5  5  1  1  1  2  3 3    -1     1    -0  0  0  0 0
2E3  15  21 1  52  1 19  5 4  4  2  2  2  2  4 2    -0    -0    -0  1  0  0 0
2E3   3   0 2  34  3 17  5 5  5  3  2  2  4  4 3     0     1     1  0  0  1 0
2E3   1   4 2  27  4 20  5 5  5  1  1  1  1  4 2    -2     1    -1  0  0  0 0
2E3  14   8 2  29  1 15  5 5  5  1  1  1  1  4 3    -2     1    -0  1  0  0 0
2E3  22  32 2  34  3 19  5 5  5  2  1  1  3  4 3    -1     1     1  0  0  1 0
2E3  18   9 1  32  1 19  5 5  5  4  4  2  2  4 3     1     1    -0  1  0  0 0
2E3   .   . 1  42  1 16  . .  .  .  .  .  .  . .     .     .     .  .  .  . 1
2E3  10   8 2  58  4 18  5 5  5  2  2  1  3  2 3    -0     1    -0  0  0  0 0
2E3   8   6 2  26  2 17  5 5  5  2  2  2  4  4 3    -0     1     1  0  1  0 0
2E3  13  23 2  40  3 19  4 5  4  2  2  2  2  4 3    -0    -0     0  0  0  1 0
2E3  29  55 1  57  4 19  5 5  5  2  2  2  2  4 3    -0     1     0  0  0  0 0
2E3   3  19 2  41  1  7  4 3  5  1  1  1  1  1 1    -1    -1    -3  1  0  0 0
2E3   6  11 2  39  4 20  4 4  4  2  2  2  3  4 3    -0    -1     1  0  0  0 0
2E3  18  11 2  50  1  .  . .  .  .  .  .  .  . .     .     .     .  .  .  . 1
2E3  12   8 1  28  2 16  . .  .  .  .  .  .  . .     .     .     .  .  .  . 1
2E3  18  11 1  42  4 16  5 5  3  4  4  4  2  4 3     2    -0    -0  0  0  0 0
2E3  23  15 1  56  1 15  4 5  4  2  2  2  2  4 3    -0    -0     0  1  0  0 0
2E3   9  32 2  33  2 17  5 5  5  2  2  3  4  4 3     0     1     1  0  1  0 0
2E3  20  21 1  50  4 19  5 5  5  2  2  2  2  4 3    -0     1     0  0  0  0 0
2E3  44  41 2  35  1 13  3 3  3  3  2  4  2  2 2     1    -2    -2  1  0  0 0
2E3   8   4 1  54  1 16  3 4  4  4  4  4  4  4 3     2    -1     1  1  0  0 0
2E3   8   8 1  33  4 10  5 4  5  2  3  1  3  3 3    -0     0     0  0  0  0 0
2E3  12  23 2  35  4 17  5 4  2  2  2  1  2  4 3    -1    -1     0  0  0  0 0
2E3   .   . 1   .  . 20  . .  .  .  .  .  .  . .     .     .     .  .  .  . 1
2E3   1  23 2  60  4 18  5 5  5  4  2  4  2  4 3     1     1     0  0  0  0 0
2E3   4  15 2  27  2 19  4 3  4  2  2  2  2  4 3    -1    -1     0  0  1  0 0
2E3  10  13 1  29  2 15  4 4  4  3  2  1  3  4 3    -0    -1     1  0  1  0 0
2E3  28  15 2   .  . 15  . .  .  .  .  .  .  . .     .     .     .  .  .  . 1
2E3  22  19 2  30  4 19  4 4  5  4  2  4  3  4 3     1    -0     0  0  0  0 0
2E3   5   8 1  54  4 12  1 5  5  2  2  2  2  2 2    -0    -1    -2  0  0  0 0
2E3  12   9 2  30  4 20  5 5  5  2  2  2  4  4 3    -0     1     1  0  0  0 0
2E3  17   8 2  29  2 15  5 5  4  2  2  1  4  4 3    -1     0     1  0  1  0 0
2E3   6  24 2  43  2 16  4 3  4  4  4  2  4  4 3     1    -1     1  0  1  0 0
2E3   9  13 2  41  1 20  5 5  5  2  4  2  2  5 2     0     1    -0  1  0  0 0
2E3   9  17 2  43  1 14  4 3  4  2  2  2  4  4 2    -0    -1     0  1  0  0 0
2E3  12   9 1  42  2 19  4 4  4  3  3  2  2  5 3     0    -1     1  0  1  0 0
2E3   5  11 2  37  1 20  5 4  4  2  2  2  2  4 3    -0    -0     0  1  0  0 0
2E3   .   . 2  26  4 19  . .  .  .  .  .  .  . .     .     .     .  .  .  . 1
2E3  17   8 1  49  4 17  5 5  4  2  2  2  3  2 3    -0     0    -0  0  0  0 0
3E3   4   0 1  42  4 17  5 5  5  2  2  2  2  2 2     0     1    -1  0  0  0 0
3E3  13  17 2  55  4 16  1 5  3  1  1  1  1  3 1    -2    -2    -2  0  0  0 0
3E3   9  17 2  47  1 17  4 4  5  2  2  1  3  4 3    -1    -0     1  1  0  0 0
3E3   8   4 2  55  4 15  5 5  5  2  1  1  1  1 3    -1     1    -2  0  0  0 0
3E3   8   4 1  52  4 20  5 5  5  2  2  2  2  2 3    -0     1    -1  0  0  0 0
3E3  15  41 1  61  1 17  5 4  4  2  2  1  1  2 3    -1    -0    -1  1  0  0 0
3E3  31  23 2  60  1 19  4 2  2  4  2  2  4  2 3     0    -3     0  1  0  0 0
